# Supplementary material for: Revision of Gyrodactylus salaris phylogeny inspired by new evidence for Eemian crossing between lineages living on grayling in Baltic and White sea basins
Source: PeerJ. 2018 Jul 6;6:e5167. doi: 10.7717/peerj.5167 (PMC6077759; doi:10.7717/peerj.5167)
Supplement: Supplemental Information 1 [file peerj-06-5167-s002.xml]

<?xml version="1.0" standalone="yes"?>

<!-- Generated by BEAUTi v1.8.1                                              -->
<!--       by Alexei J. Drummond, Andrew Rambaut and Marc A. Suchard         -->
<!--       Department of Computer Science, University of Auckland and        -->
<!--       Institute of Evolutionary Biology, University of Edinburgh        -->
<!--       David Geffen School of Medicine, University of California, Los Angeles-->
<!--       http://beast.bio.ed.ac.uk/                                        -->
<beast>

	<!-- The list of taxa to be analysed (can also include dates/ages).          -->
	<!-- ntax=38                                                                 -->
	<taxa id="taxa">
		<taxon id="sal_DQ468128_SalBa05_Turtola_FI"/>
		<taxon id="sal_DQ988931_Signaldalselva_NOR"/>
		<taxon id="sal_KT344127_SalBa05_582YC_Tornio_FI"/>
		<taxon id="sal_KT344128_SalBa05_1257C_Muonio_FI"/>
		<taxon id="sal_AF540892_SalBa02_Sukhoy_RU"/>
		<taxon id="sal_AY840222_SalBa03_Lizhma_RU"/>
		<taxon id="sal_AF540906_SalBa07_Vefsna_NOR"/>
		<taxon id="sal_DQ993194_SalBa10_Hogvadsan_SE"/>
		<taxon id="sal_EF117889_SalBa11_Syskynjoki_RU"/>
		<taxon id="sal_KT344125_Ossaus_FI"/>
		<taxon id="sal_GU187354_SalBa14_Kunda_EST"/>
		<taxon id="sal_DQ993189_SalBa06_farm_Iijoki_FI"/>
		<taxon id="sal_DQ993193_SalBa09_Genevadsan_SE"/>
		<taxon id="sal_DQ993191_SalBa08_Stensan_SE"/>
		<taxon id="sal_EU304825_SalBa12_Patoniva_FI"/>
		<taxon id="sal_AF540905_SalBa04_Lataseno_FI"/>
		<taxon id="sal_KT344126_SalBa04_487Y_Muonio_FI"/>
		<taxon id="sal_AF540891_SalBa01_Morskoy_RU"/>
		<taxon id="sal_KT344124_Suna_Onega_FI"/>
		<taxon id="thy_AF540899_ThyWs03_Pikkukongas_FI"/>
		<taxon id="sal_EF524576_Przymorze_Farm_1_PL"/>
		<taxon id="sal_EF524578_farm_2_Przymorze_PL"/>
		<taxon id="thy_3Ls42_Kaitum_Laxselet_SE"/>
		<taxon id="thy_2Ls42_Kaitum_Laxselet_SE"/>
		<taxon id="thy_3LSG1_Solvbacka_Strommar_SE"/>
		<taxon id="thy_LS102_Juktan_SE"/>
		<taxon id="let_EF570120_farm_Vardar_RBT2_MK"/>
		<taxon id="myk_AF479750_RBT1_farm_FI"/>
		<taxon id="sal_EF524577_Farm_3_Vardar_MK"/>
		<taxon id="sal_EU223246_RBT03_Laerdalselva_NOR"/>
		<taxon id="thy_AF540901_ThyBa07_Pyalma_RU"/>
		<taxon id="thy_AF540903_ThyBa06_Poroeno_FI"/>
		<taxon id="thy_AY472084_ThyBa08_Soivio_FI"/>
		<taxon id="thy_AY472085_ThyWs05_Penninki_FI"/>
		<taxon id="thy_DQ180333_ThyBa09_Nagereatnu_SE"/>
		<taxon id="thy_EF495063_ThyBa10_Radunia_PL"/>
		<taxon id="thy_EF527269_Hnilec_SK"/>
		<taxon id="thy_EF612464_ThyBa11_Ounasjoki_FI"/>
	</taxa>
	<taxa id="132">
		<taxon idref="sal_AF540891_SalBa01_Morskoy_RU"/>
		<taxon idref="sal_AF540892_SalBa02_Sukhoy_RU"/>
		<taxon idref="sal_AF540905_SalBa04_Lataseno_FI"/>
		<taxon idref="sal_AF540906_SalBa07_Vefsna_NOR"/>
		<taxon idref="sal_AY840222_SalBa03_Lizhma_RU"/>
		<taxon idref="sal_DQ468128_SalBa05_Turtola_FI"/>
		<taxon idref="sal_DQ988931_Signaldalselva_NOR"/>
		<taxon idref="sal_DQ993189_SalBa06_farm_Iijoki_FI"/>
		<taxon idref="sal_DQ993191_SalBa08_Stensan_SE"/>
		<taxon idref="sal_DQ993193_SalBa09_Genevadsan_SE"/>
		<taxon idref="sal_DQ993194_SalBa10_Hogvadsan_SE"/>
		<taxon idref="sal_EF117889_SalBa11_Syskynjoki_RU"/>
		<taxon idref="sal_EU304825_SalBa12_Patoniva_FI"/>
		<taxon idref="sal_GU187354_SalBa14_Kunda_EST"/>
		<taxon idref="sal_KT344124_Suna_Onega_FI"/>
		<taxon idref="sal_KT344125_Ossaus_FI"/>
		<taxon idref="sal_KT344126_SalBa04_487Y_Muonio_FI"/>
		<taxon idref="sal_KT344127_SalBa05_582YC_Tornio_FI"/>
		<taxon idref="sal_KT344128_SalBa05_1257C_Muonio_FI"/>
	</taxa>
	<taxa id="ingroup">
		<taxon idref="let_EF570120_farm_Vardar_RBT2_MK"/>
		<taxon idref="myk_AF479750_RBT1_farm_FI"/>
		<taxon idref="sal_AF540891_SalBa01_Morskoy_RU"/>
		<taxon idref="sal_AF540892_SalBa02_Sukhoy_RU"/>
		<taxon idref="sal_AF540905_SalBa04_Lataseno_FI"/>
		<taxon idref="sal_AF540906_SalBa07_Vefsna_NOR"/>
		<taxon idref="sal_AY840222_SalBa03_Lizhma_RU"/>
		<taxon idref="sal_DQ468128_SalBa05_Turtola_FI"/>
		<taxon idref="sal_DQ988931_Signaldalselva_NOR"/>
		<taxon idref="sal_DQ993189_SalBa06_farm_Iijoki_FI"/>
		<taxon idref="sal_DQ993191_SalBa08_Stensan_SE"/>
		<taxon idref="sal_DQ993193_SalBa09_Genevadsan_SE"/>
		<taxon idref="sal_DQ993194_SalBa10_Hogvadsan_SE"/>
		<taxon idref="sal_EF117889_SalBa11_Syskynjoki_RU"/>
		<taxon idref="sal_EU223246_RBT03_Laerdalselva_NOR"/>
		<taxon idref="sal_EU304825_SalBa12_Patoniva_FI"/>
		<taxon idref="sal_GU187354_SalBa14_Kunda_EST"/>
		<taxon idref="sal_KT344124_Suna_Onega_FI"/>
		<taxon idref="sal_KT344125_Ossaus_FI"/>
		<taxon idref="sal_KT344126_SalBa04_487Y_Muonio_FI"/>
		<taxon idref="sal_KT344127_SalBa05_582YC_Tornio_FI"/>
		<taxon idref="sal_KT344128_SalBa05_1257C_Muonio_FI"/>
		<taxon idref="thy_2Ls42_Kaitum_Laxselet_SE"/>
		<taxon idref="thy_3LSG1_Solvbacka_Strommar_SE"/>
		<taxon idref="thy_3Ls42_Kaitum_Laxselet_SE"/>
		<taxon idref="thy_AF540899_ThyWs03_Pikkukongas_FI"/>
		<taxon idref="thy_AF540901_ThyBa07_Pyalma_RU"/>
		<taxon idref="thy_AF540903_ThyBa06_Poroeno_FI"/>
		<taxon idref="thy_AY472084_ThyBa08_Soivio_FI"/>
		<taxon idref="thy_AY472085_ThyWs05_Penninki_FI"/>
		<taxon idref="thy_DQ180333_ThyBa09_Nagereatnu_SE"/>
		<taxon idref="thy_EF495063_ThyBa10_Radunia_PL"/>
		<taxon idref="thy_EF527269_Hnilec_SK"/>
		<taxon idref="thy_EF612464_ThyBa11_Ounasjoki_FI"/>
		<taxon idref="thy_LS102_Juktan_SE"/>
	</taxa>

	<!-- The sequence alignment (each sequence refers to a taxon above).         -->
	<!-- ntax=38 nchar=1548                                                      -->
	<alignment id="alignment" dataType="nucleotide">
		<sequence>
			<taxon idref="sal_DQ468128_SalBa05_Turtola_FI"/>
			ATGAAATACTTATCATCTTGATTATTTACTCTAGACCACAAGCGCATTGGTATAGTTTACAGAATAGTGGGAGTATGGGCAGGTTTCGTAGGTTTAGGCCTAAGAATCCTAATTCGTATACAACTATCAGACCCATATTTTAATATTATACCCTTCGAAGTCTATAACTATGTTATAACCAGCCATGGTATAATAATGATATTCTTCTTTCTTATGCCGGTGTTAATCGGCGGGTTCGGTAACATACTTTTACCAATCTTACTAAACTTAAACGATCTCAACCTACCGCGCCTAAATGCTTTAAGGGCTTGGCTATTGATGCCATCAATGGTGTTAGTATTCGCCAGTATGTGGTTCGGCAGTGGAACAGGATGAACATTTTACCCACCACTGTCCGGGGCCAGGTTTAGTCCAAGCATTGGTACCGACTTTTTGATGTTTTCGCTTCACCTGTCTGGTATCTCTAGTATATTCAGCTCATTAAACTTTATATGCACCATTATAAGAGCTTGAGGTGTGTCCGTGAATATTAAGGACACTGCTATAGTTATATGGGCTTACTTGTTTACATCCATCTTACTTATATTGTCCCTACCAGTGCTAGCCGCTGGGATAACAATGCTGTTATTTGACCGGAACTTCAACTCATCATTCTTTGACCCAGTGGGCGGAGGGGACCCAGTCCTATTTCAACACTTATTTTGGTTCTTTGGCCACCCAGAGGTGTACGTGCTAATACTCCCGGCATTCGGTATGATTAGTCACATTTGTATAACGTTGAGTAAAGGAGAGCAACCATTTGGTTACTACGGCATGGTGTTCGCCATGTTCTCTATAGTCTGTTTAGGTAGGGTAGTATGAGCCCACCATATGTTCTCTATAGGTATGGATGTAAAGACTTCAGTCTTTTTCAGGTCTGTAACTATGATAATTGCGGTACCCACGGGTATCAAGATCTTCACGTGACTTTACATGCTAACCAGAAGCTCAAAAAAGGCCAATAACCCAATCGTGTGGTGGGTGTACGGCTTCATAATACTGTTTACTATCGGAGGGGTGACAGGGATAGTGCTATCCTCATCAGTTCTAGATGTGATGCTACACGACACCTGGTTCGTTGTAGCACACTTCCACTACGTATTCTCTTTAGGGTCCTATAGGGGGGTAGTGCTATCCGCCATATGGTGGTGGCCACTCCTAACGGGCTTAAACCTGAGTAGCATACTATTAAAGGCGCACTTTATTCTATCTATGGTAGGATTCAACCTATGTTTCTTCCCAATACACTACTTCGGGTTATGTGGTTTACCACGACGTGTCTGCTTGTATGACGACTCATTTTACTGAATCAATATCTTGAGTAGCCTAGGGAGCCTCATATCTGGCCTAACGGCATTCATGTTCTTCTACATTTTATGAGAAAGGTTTAAAAGACGACGCATAGTTTTAGGACTATGGAATGAGAGTAGTAGGGTGGTAAACGGCCTAAATGGTTCACTAAAGTACCACGTAGAGTTTACATCAATATTCCGAACTTTCATAATTTAA
		</sequence>
		<sequence>
			<taxon idref="sal_DQ988931_Signaldalselva_NOR"/>
			ATGAAATACTTATCATCTTGATTATTTACTCTAGACCACAAGCGCATTGGTATAGTTTACAGAATAGTGGGAGTATGGGCAGGTTTCGTAGGTTTAGGCCTAAGAATCCTAATTCGTATACAACTATCAGACCCATATTTTAATATTATACCCTTCGAAGTCTATAACTATGTTATAACCAGCCATGGTATAATAATGATATTCTTCTTTCTTATGCCGGTGTTAATCGGCGGGTTCGGTAACATACTTTTACCAATCTTACTAAACTTAAACGATCTCAACCTACCGCGCCTAAATGCTTTAAGGGCTTGGCTATTGATGCCATCAATGGTGTTAGTATTCGCCAGTATGTGGTTCGGCAGTGGAACAGGATGAACATTTTACCCACCACTGTCCGGGGCCAGGTTTAGTCCAAGCATTGGTACCGACTTTTTGATGTTTTCGCTTCACCTGTCTGGTATCTCTAGTATATTCAGCTCATTAAACTTTATATGCACCATTATAAGAGCTTGAGGTGTGTCCGTGAATATTAAGGACACTGCTATAGTTATATGGGCTTACTTGTTTACATCCATCTTACTTATATTGTCCCTACCAGTGCTAGCCGCTGGGATAACAATGCTGTTATTTGACCGGAACTTCAACTCATCATTCTTTGACCCAGTGGGCGGAGGGGACCCAGTCCTATTTCAACACTTATTTTGGTTCTTTGGCCACCCAGAGGTGTACGTGCTAATACTCCCGGCATTCGGTATGATTAGTCACATTTGTATAACGTTGAGTAAAGGAGAGCAACCATTTGGTTACTACGGCATGGTGTTCGCCATGTTCTCTATAGTCTGTTTAGGTAGGGTAGTATGAGCCCACCATATGTTCTCTATAGGTATGGATGTAAAGACTTCAGTCTTTTTCAGGTCTGTAACTATGATAATTGCGGTACCCACGGGTATCAAGATCTTCACGTGACTTTACATGCTAACCAGAAGCTCAAAAAAGGCCAATAACCCAATCGTGTGGTGGGTGTACGGCTTCATAATACTGTTTACTATCGGAGGGGTGACAGGGATAGTGCTATCCTCATCAGTTCTAGATGTGATGCTACACGACACCTGGTTCGTTGTAGCACACTTCCACTACGTATTCTCTTTAGGGTCCTATAGGGGGGTAGTGCTATCCGCCATATGGTGGTGGCCACTCCTAACGGGCTTAAACCTGAGTAGCATACTATTAAAGGCGCACTTTATTCTATCTATGGTAGGATTCAACCTATGTTTCTTCCCAATACACTACTTCGGGTTATGTGGTTTACCACGACGTGTCTGCTTGTATGACGACTCATTTTACTGAATCAATATCTTGAGTAGCCTAGGGAGCCTCATATCTGGCCTAACGGCATTCATGTTCTTCTACATTTTATGAGAAAGGTTTAAAAGACGACGCATAGTTTTAGGACTATGGAATGAGAGTAGTAGGGTGGTAAACGGCCTAAATGGTTCACTAAAGTACCACGTACAGTTTACATCAATATTCCGAACTTTCATAATTTAA
		</sequence>
		<sequence>
			<taxon idref="sal_KT344127_SalBa05_582YC_Tornio_FI"/>
			ATGAAATACTTATCATCTTGATTATTTACTCTAGACCACAAGCGCATTGGTATAGTTTACAGAATAGTGGGAGTATGGGCAGGTTTCGTAGGTTTAGGCCTAAGAATCCTAATTCGTATACAACTATCAGACCCATATTTTAATATTATACCCTTCGAAGTCTATAACTATGTTATAACCAGCCATGGTATAATAATGATATTCTTCTTTCTTATGCCGGTGTTAATCGGCGGGTTCGGTAACATACTTTTACCAATCTTACTAAACTTAAACGATCTCAACCTACCGCGCCTAAATGCTTTAAGGGCTTGGCTATTGATGCCATCAATGGTGTTAGTATTCGCCAGTATGTGGTTCGGCAGTGGAACAGGATGAACATTTTACCCACCACTGTCCGGGGCCAGGTTTAGTCCAAGCATTGGTACCGACTTTTTGATGTTTTCGCTTCACCTGTCTGGTATCTCTAGTATATTCAGCTCATTAAACTTTATATGCACCATTATAAGAGCTTGAGGTGTGTCCGTGAATATTAAGGACACTGCTATAGTTATATGGGCTTACTTGTTTACATCCATCTTACTCATATTGTCCCTACCAGTGCTAGCCGCTGGGATAACAATGCTGTTATTTGACCGGAACTTCAACTCATCATTCTTTGACCCAGTGGGCGGAGGGGACCCAGTCCTATTTCAACACTTATTTTGGTTCTTTGGCCACCCAGAGGTGTACGTGCTAATACTCCCGGCATTCGGTATGATTAGTCACATTTGTATAACGTTGAGTAAAGGAGAGCAACCATTTGGTTACTACGGCATGGTGTTCGCCATGTTCTCTATAGTCTGTTTAGGTAGGGTAGTATGAGCCCACCATATGTTCTCTATAGGTATGGATGTAAAGACTTCAGTCTTTTTCAGGTCTGTAACTATGATAATTGCGGTACCCACGGGTATCAAGATCTTCACGTGACTTTACATGCTAACCAGAAGCTCAAAAAAGGCCAATAACCCAATCGTGTGGTGGGTGTACGGCTTCATAATACTGTTTACTATCGGAGGGGTGACAGGGATAGTGCTATCCTCATCAGTTCTAGATGTGATGCTACACGACACCTGGTTCGTTGTAGCACACTTCCACTACGTATTCTCTTTAGGGTCCTATAGGGGGGTAGTGCTATCCGCCATATGGTGGTGGCCACTCCTAACGGGCTTAAACCTGAGTAGCATACTATTAAAGGCGCACTTTATTCTATCTATGGTAGGATTCAACCTATGTTTCTTCCCAATACACTACTTCGGGTTATGTGGTTTACCACGACGTGTCTGCTTGTATGACGACTCATTTTACTGAATCAATATCTTGAGTAGCCTAGGGAGCCTCATATCTGGCCTAACGGCATTCATGTTCTTCTACATTTTATGAGAAAGGTTTAAAAGACGACGCATAGTTTTAGGACTATGGAATGAGAGTAGTAGGGTGGTAAACGGCCTAAATGGTTCACTAAAGTACCACGTAGAGTTTACATCAATATTCCGAACTTTCATAATTTAA
		</sequence>
		<sequence>
			<taxon idref="sal_KT344128_SalBa05_1257C_Muonio_FI"/>
			ATGAAATACTTATCATCTTGATTATTTACTCTAGACCACAAGCGCATTGGTATAGTTTACAGAATAGTGGGAGTATGGGCAGGTTTCGTAGGTTTAGGCCTAAGAATCCTAATTCGTATACAACTATCAGACCCATATTTTAATATTATACCCTTCGAAGTCTATAACTATGTTATAACCAGCCATGGTATAATAATGATATTCTTCTTTCTTATGCCGGTGTTAATCGGCGGGTTCGGTAACATACTTTTACCAATCTTACTAAACTTAAACGATCTCAACCTACCGCGCCTAAATGCTTTAAGGGCTTGGCTATTGATGCCATCAATGGTGTTAGTATTCGCCAGTATGTGGTTCGGCAGTGGAACAGGATGAACATTTTACCCACCACTGTCCGGGGCCAGGTTTAGTCCAAGCATTGGTACCGACTTTTTGATGTTTTCGCTTCACCTGTCTGGTATCTCTAGTATATTCAGCTCATTAAACTTTATATGCACCATTATAAGAGCTTGAGGTGTGTCCGTGAATATTAAGGACACTGCTATAGTTATATGGGCTTACTTGTTTACATCCATCTTACTTATATTGTCCCTACCAGTGCTAGCCGCTGGGATAACAATGCTGTTATTTGACCGGAACTTCAACTCATCATTCTTTGACCCAGTGGGCGGAGGGGACCCAGTCCTATTTCAACACTTATTTTGGTTCTTTGGCCACCCAGAGGTGTACGTGCTAATACTCCCGGCATTCGGTATGATTAGTCACATTTGTATAACGTTGAGTAAAGGAGAGCAACCATTTGGTTACTACGGCATGGTGTTCGCCATGTTCTCTATAGTCTGTTTAGGTAGGGTAGTATGAGCCCACCATATGTTCTCTATAGGTATGGATGTAAAGACTTCAGTCTTTTTCAGGTCTGTAACTATGATAATTGCGGTACCCACGGGTATCAAGATCTTCACGTGACTTTACATGCTAACCAGAAGCTCAAAAAAGGCCAATAACCCAATCGTGTGGTGGGTGTACGGCTTCATAATACTGTTTACTATCGGAGGGGTGACAGGGATAGTGCTATCCTCATCAGTTCTAGATGTGATGCTACACGACACCTGGTTCGTTGTAGCACACTTCCACTACGTATTCTCTTTAGGGTCCTATAGGGGGGTAGTGCTATCCGCCATATGGTGGTGGCCACTCCTAACGGGCTTAAACCTGAGTAGCATACTATTAAAGGCGCACTTTATTCTATCTATGGTCGGATTCAACCTATGTTTCTTCCCAATACACTACTTCGGGTTATGTGGTTTACCACGACGTGTCTGCTTGTATGACGACTCATTTTACTGAATCAATATCTTGAGTAGCCTAGGGAGCCTCATATCTGGCCTAACGGCATTCATGTTCTTCTACATTTTATGAGAAAGGTTTAAAAGACGACGCATAGTTTTAGGACTATGGAATGAGAGTAGTAGGGTGGTAAACGGCCTAAATGGTTCACTAAAGTACCACGTAGAGTTTACATCAATATTCCGAACTTTCATAATTTAA
		</sequence>
		<sequence>
			<taxon idref="sal_AF540892_SalBa02_Sukhoy_RU"/>
			ATGAAATACTTATCATCTTGATTATTTACTCTAGACCACAAGCGCATTGGTATAGTTTACAGAATAGTGGGAGTATGGGCAGGTTTCGTAGGTTTAGGCCTAAGAATCCTAATTCGTATACAACTATCAGACCCATATTTTAATATTATACCCTTCGAAGTCTATAACTATGTTATAACCAGTCATGGTATAATAATGATATTCTTCTTTCTTATGCCGGTGTTAATCGGCGGGTTCGGTAACATACTTTTACCAATCTTACTAAACTTAAACGATCTCAACCTACCGCGCCTAAATGCTTTAAGGGCTTGGCTATTGATGCCATCAATGGTGTTAGTATTTGCCAGTATGTGGTTCGGCAGTGGAACAGGATGAACATTTTACCCACCACTGTCCGGGGCCAGGTTTAGTCCAAGCATTGGTACCGACTTTTTGATGTTTTCGCTTCACCTGTCTGGTATCTCTAGTATATTCAGCTCATTAAACTTTATATGCACCATTATAAGAGCTTGAGGTGTGTCCGTGAATATTAAGGACACTGCTATAGTTATATGGGCTTACTTGTTTACATCCATCTTACTTATATTGTCCCTACCAGTGCTAGCCGCTGGGATAACAATGCTGTTATTTGACCGGAACTTCAACTCATCATTCTTTGACCCAGTGGGCGGAGGGGACCCAGTCCTATTTCAACACTTATTTTGGTTCTTTGGCCACCCAGAGGTGTACGTGCTAATACTCCCGGCATTCGGTATGATTAGTCACATTTGTATAACGTTGAGCAAAGGAGAGCAACCATTTGGTTACTACGGCATGGTGTTCGCCATGTTTTCTATAGTCTGTTTAGGTAGGGTAGTATGAGCCCACCATATGTTCTCTATAGGTATGGATGTAAAGACTTCAGTCTTTTTCAGGTCTGTAACTATGATAATTGCGGTACCCACGGGTATCAAGATCTTCACGTGACTTTACATGCTAACCAGAAGCTCAAAAAAGGCCAATAACCCAATCGTGTGGTGGGTGTACGGCTTCATAATACTGTTTACTATCGGAGGGGTGACAGGGATAGTGCTATCCTCATCAGTTCTAGATGTGATGCTACACGACACCTGGTTCGTTGTAGCACACTTCCACTACGTATTCTCTTTAGGGTCCTATAGGGGGGTAGTGCTATCCACCATATGGTGGTGGCCACTCCTAACGGGCTTAAACCTGAGTAGCATACTATTAAAGGCGCACTTCATTCTATCTATGGTAGGATTCAATCTATGTTTCTTCCCAATACACTACTTCGGGTTATGTGGTTTACCACGACGTGTCTGCTTGTATGACGACTCATTTTACTGAATCAATATCTTGAGTAGCCTAGGGAGCCTCATATCTGGCCTAACGGCATTCATGTTCTTCTACATTTTATGAGAAAGGTTTAAAAGACGACGCATAGTTTTAGGACTATGGAATGAGAGTAGTAGGGTGGTAAACGGCCTAAATGGTTCACTAAAGTACCACGTAGAGTTTACATCAATATTCCGAACTTTCATAATTTAA
		</sequence>
		<sequence>
			<taxon idref="sal_AY840222_SalBa03_Lizhma_RU"/>
			ATGAAATACTTATCATCTTGATTATTTACTCTAGACCACAAGCGCATTGGTATAGTTTACAGAATAGTGGGAGTATGGGCAGGTTTCGTAGGTTTAGGCCTAAGAATCCTAATTCGTATACAACTATCAGACCCATATTTTAATATTATACCCTTCGAAGTCTATAACTATGTTATAACCAGCCATGGTATAATAATGATATTCTTCTTTCTTATGCCGGTGTTAATCGGCGGGTTCGGTAACATACTTTTACCAATCTTACTAAACTTAAACGATCTCAACCTACCGCGCCTAAATGCTTTAAGGGCTTGGCTATTGATGCCATCAATGGTGTTAGTATTCGCCAGTATGTGGTTCGGCAGTGGAACAGGATGAACATTTTACCCACCACTGTCCGGGGCCAGGTTTAGTCCAAGCATTGGTACCGACTTTTTGATGTTTTCGCTTCACCTGTCTGGTATCTCTAGTATATTCAGCTCATTAAACTTTATATGCACCATTATAAGAGCTTGAGGTGTGTCCGTGAATATTAAGGACACTGCTATAGTTATATGGGCTTACTTGTTTACATCCATCTTACTTATATTGTCCCTACCAGTGCTAGCCGCTGGGATAACAATGCTGTTATTTGACCGGAACTTCAACTCATCATTCTTTGACCCAGTGGGCGGAGGGGACCCAGTCCTATTTCAACACTTATTTTGGTTCTTTGGCCACCCAGAGGTGTACGTGCTAATACTCCCGGCATTCGGTATGATTAGTCACATTTGTATAACGTTGAGCAAAGGAGAGCAACCATTTGGTTACTACGGCATGGTGTTCGCCATGTTTTCTATAGTCTGTTTAGGTAGGGTAGTATGAGCCCACCATATGTTCTCTATAGGTATGGATGTAAAGACTTCAGTCTTTTTCAGGTCTGTAACTATGATAATTGCGGTACCCACGGGTATCAAGATCTTCACGTGACTTTACATGCTAACCAGAAGCTCAAAAAAGGCCAATAACCCAATCGTGTGGTGGGTGTACGGCTTCATAATACTGTTTACTATCGGAGGGGTGACAGGGATAGTGCTATCCTCATCAGTTCTAGATGTGATGCTACACGACACCTGGTTCGTTGTAGCACACTTCCACTACGTATTCTCTTTAGGGTCCTATAGGGGGGTAGTGCTATCCACCATATGGTGGTGGCCACTCCTAACGGGCTTAAACCTGAGTAGCATACTATTAAAGGCGCACTTCATTCTATCTATGGTAGGATTCAATCTATGTTTCTTCCCAATACACTACTTCGGGTTATGTGGTTTACCACGACGTGTCTGCTTGTATGACGACTCATTTTACTGAATCAATATCTTGAGTAGCCTAGGGAGCCTCATATCTGGCCTAACGGCATTCATGTTCTTCTACATTTTATGAGAAAGGTTTAAAAGACGACGCATAGTTTTAGGACTATGGAATGAGAGTAGTAGGGTGGTAAACGGCCTAAATGGTTCACTAAAGTACCACGTAGAGTTTACATCAATATTCCGAACTTTCATAATTTAA
		</sequence>
		<sequence>
			<taxon idref="sal_AF540906_SalBa07_Vefsna_NOR"/>
			ATGAAATACTTATCATCTTGATTATTTACTCTAGACCACAAGCGCATTGGTATAGTTTACAGAATAGTGGGAGTATGGGCAGGTTTCGTAGGTTTAGGCCTAAGAATCCTAATTCGTATACAACTATCAGACCCATATTTTAATATTATACCCTTCGAAGTCTATAACTATGTTATAACCAGTCATGGTATAATAATGATATTCTTCTTTCTTATGCCGGTGTTAATCGGCGGGTTCGGTAACATACTTTTACCAATCTTACTAAACTTAAACGATCTCAACCTACCGCGCCTAAATGCTTTAAGGGCTTGGCTATTGATGCCATCAATGGTGTTAGTATTCGCCAGTATGTGGTTCGGCAGTGGAACAGGATGAACATTTTACCCACCACTGTCCGGGGCCAGGTTTAGTCCAAGCATTGGTACCGACTTTTTGATGTTTTCGCTTCACCTGTCTGGTATCTCTAGTATATTCAGCTCATTAAACTTTATATGCACCATTATAAGAGCTTGAGGTGTGTCCGTGAATATTAAGGACACTGCTATAGTTATATGGGCTTACTTGTTTACATCCATCTTACTTATATTGTCCCTACCAGTGCTAGCCGCTGGTATAACAATGCTGTTATTTGACCGGAACTTCAACTCATCATTCTTTGACCCAGTGGGCGGAGGGGACCCAGTCCTATTTCAACACTTATTTTGGTTCTTTGGCCACCCAGAGGTGTACGTGCTAATACTCCCGGCATTCGGTATGATTAGTCACATTTGTATAGCGTTGAGTAAAGGAGAGCAACCATTTGGTTACTACGGCATGGTGTTCGCCATGTTCTCTATAGTCTGTTTAGGTAGGGTAGTATGAGCCCACCATATGTTCTCTATAGGTATGGATGTAAAGACTTCAGTCTTTTTCAGGTCTGTAACTATGATAATTGCGGTACCCACGGGTATCAAGATCTTCACGTGACTTTACATGCTAACCAGAAGCTCAAAAAAGGCCAATAACCCAATCGTGTGGTGGGTGTACGGCTTCATAATACTGTTTACTATCGGAGGGGTGACAGGGATAGTGCTATCCTCATCAGTTCTAGATGTGATGCTACACGACACCTGGTTCGTTGTAGCACACTTCCACTACGTATTCTCTTTAGGGTCCTATAGGGGGGTAGTGCTATCCACCATATGGTGGTGGCCACTCCTAACGGGCTTAAACCTGATTAGCATACTATTAAAGGCGCACTTCATTCTATCTATGGTAGGATTCAATCTATGTTTCTTCCCAATACACTACTTCGGGTTATGTGGTTTACCACGACGTGTCTGCTTGTATGACGACTCATTTTACTGAATCAATATCTTGAGTAGCCTAGGGAGCCTCATATCTGGCCTAACGGCATTCATGTTCTTCTACATTTTATGAGAAAGGTTTAAAAGACGACGCATAGTTTTAGGACTATGGAATGAGAGTAGTAGGGTGGTAAACGGCCTAAATGGTTCACTAAAGTACCACGTAGAGTTTACATCAATATTCCGAACTTTCATAATTTAA
		</sequence>
		<sequence>
			<taxon idref="sal_DQ993194_SalBa10_Hogvadsan_SE"/>
			ATGAAATACTTATCATCTTGATTATTTACTCTAGACCACAAGCGCATTGGTATAGTTTACAGAATAGTGGGAGTATGGGCAGGTTTCGTAGGTTTAGGCCTAAGAATCCTAATTCGTATACAACTATCAGACCCATATTTTAATATTATACCCTTCGAAGTCTATAACTATGTTATAACCAGTCATGGTATAATAATGATATTCTTCTTTCTTATGCCGGTGTTAATCGGCGGGTTCGGTAACATACTTTTACCAATCTTACTAAACTTAAACGATCTCAACCTACCGCGCCTAAATGCTTTAAGGGCTTGGCTATTGATGCCATCAATGGTGTTAGTATTCGCCAGTATGTGGTTCGGCAGTGGAACAGGATGAACATTTTACCCACCACTGTCCGGGGCCAGGTTTAGTCCAAGCATTGGTACCGACTTTTTGATGTTTTCGCTTCACCTGTCTGGTATCTCTAGTATATTCAGCTCATTAAACTTTATATGCACCATTATAAGAGCTTGAGGTGTGTCCGTGAATATTAAGGACACTGCTATAGTTATATGGGCTTACTTGTTTACATCCATCTTACTTATATTGTCCCTACCAGTGCTAGCCGCTGGTATAACAATGCTGTTATTTGACCGGAACTTCAACTCATCATTCTTTGACCCAGTGGGCGGAGGGGACCCAGTCCTATTTCAACACTTATTTTGGTTCTTTGGCCACCCAGAGGTGTACGTGCTAATACTCCCGGCATTCGGTATGATTAGTCACATTTGTATAGCGTTGAGTAAAGGAGAGCAACCATTTGGTTACTACGGCATGGTGTTCGCCATGTTCTCTATAGTCTGTTTAGGTAGGGTAGTATGAGCCCACCATATGTTCTCTATAGGTATGGATGTAAAGACTTCAGTCTTTTTCAGGTCTGTAACTATGATAATTGCGGTACCCACGGGTATCAAGATCTTCACGTGACTTTACATGCTAACCAGAAGCTCAAAAAAGGCCAATAACCCAATCGTGTGGTGGGTGTACGGCTTCATAATACTGTTTACTATCGGAGGGGTGACAGGGATAGTGCTATCCTCATCAGTTCTAGATGTGATGCTACACGACAYCTGGTTCGTTGTAGCACACTTCCACTACGTATTCTCTTTAGGGTCCTATAGGGGGGTAGTGCTATCCACCATATGGTGGTGGCCACTCCTAACGGGCTTAAACCTGAGTAGCATACTATTAAAGGCGCACTTCATTCTATCTATGGTAGGATTCAATCTATGTTTCTTCCCAATACACTACTTCGGGTTATGTGGTTTACCACGACGTGTCTGCTTGTATGACGACTCATTTTACTGAATCAATATCTTGAGTAGCCTAGGGAGCCTCATATCTGGCCTAACGGCATTCATGTTCTTCTACATTTTATGAGAAAGGTTTAAAAGACGACGCATAGTTTTAGGACTATGGAATGAGAGTAGTAGGGTGGTAAACGGCCTAAATGGTTCACTAAAGTACCACGTAGAGTTTACATCAATATTCCGAACTTTCATAATTTAA
		</sequence>
		<sequence>
			<taxon idref="sal_EF117889_SalBa11_Syskynjoki_RU"/>
			ATGAAATACTTATCATCTTGATTATTTACTCTAGACCACAAGCGCATTGGTATAGTTTACAGAATAGTGGGAGTATGGGCAGGTTTCGTAGGTTTAGGCCTAAGAATCCTAATTCGTATACAACTATCAGACCCATATTTTAATATTATACCCTTCGAAGTCTATAACTATGTTATAACCAGTCATGGTATAATAATGATATTCTTCTTTCTTATGCCGGTGTTAATCGGCGGGTTCGGTAACATACTTTTACCAATCCTACTAAACTTAAACGATCTCAACCTACCGCGCCTAAATGCTTTAAGGGCTTGGCTATTGATGCCATCAATGGTGTTAGTATTCGCCAGTATGTGGTTCGGCAGTGGAACAGGATGAACATTTTACCCACCACTGTCCGGGGCCAGGTTTAGTCCAAGCATTGGTACCGACTTTTTGATGTTTTCGCTTCACCTGTCTGGTATCTCTAGCATATTCAGCTCATTAAACTTTATATGCACCATTATAAGAGCTTGAGGTGTGTCCGTGAATATTAAGGACACTGCTATAGTTATATGGGCTTACTTGTTTACATCCATCTTACTTATATTGTCTCTACCAGTGCTAGCCGCTGGGATAACAATGCTGTTATTTGACCGGAACTTCAACTCATCATTCTTTGACCCAGTGGGTGGAGGGGACCCAGTCCTATTTCAACACTTATTTTGGTTCTTTGGCCACCCAGAGGTGTACGTGCTAATACTCCCGGCATTCGGTATGATTAGTCACATTTGTATAACGTTGAGTAAAGGAGAGCAACCATTTGGTTACTACGGCATGGTGTTCGCCATGTTCTCTATAGTCTGTTTAGGTAGGGTAGTATGAGCCCACCATATGTTCTCTATAGGTATGGATGTAAAGACTTCAGTCTTTTTCAGGTCTGTAACTATGATAATTGCGGTACCCACGGGTATCAAGATCTTCACGTGACTTTACATGCTAACCAGAAGCTCAAAAAAGGCCAATAACCCAATCGTGTGGTGGGTGTACGGCTTCATAATACTGTTTACTATCGGAGGGGTGACAGGGATAGTGCTATCCTCATCAGTTCTAGATGTGATGCTACACGACACCTGGTTCGTTGTAGCACACTTCCACTACGTATTCTCTTTAGGGTCCTATAGGGGGGTAGTGCTATCCACCATATGGTGGTGGCCACTCCTAACGGGCTTAAACCTGAGTAGCATACTATTAAAGGCGCACTTCATTCTATCTATGGTAGGATTCAATCTATGTTTCTTCCCAATACACTACTTCGGGTTATGTGGTTTACCACGACGTGTCTGCTTGTATGACGACTCATTTTACTGAATCAATATCTTGAGTAGCCTAGGGAGCCTCATATCTGGCCTAACGGCATTCATGTTCTTCTACATTTTATGAGAAAGGTTTAAAAGACGACGCATAGTTTTAGGACTATGGAATGAGAGTAGTAGGGTGGTAAACGGCCTAAATGGTTCACTAAAGTACCACGTAGAGTTTACATCAATATTCCGAACTTTCATAATTTAA
		</sequence>
		<sequence>
			<taxon idref="sal_KT344125_Ossaus_FI"/>
			ATGAAATACTTATCATCTTGATTATTTACTCTAGACCACAAGCGCATTGGTATAGTTTACAGAATAGTGGGAGTATGGGCAGGTTTCGTAGGTTTAGGCCTAAGAATCCTAATTCGTATACAACTATCAGACCCATATTTTAATATTATGCCCTTCGAAGTCTATAACTATGTTATAACCAGTCATGGTATAATAATGATATTCTTCTTTCTTATGCCGGTGTTAATCGGCGGGTTCGGTAACATACTTTTACCAATCTTATTAAACTTAAACGATCTCAACCTACCGCGCCTAAATGCTTTAAGGGCTTGGCTATTGATGCCATCAATGGTGCTAGTATTCGCCAGTATGTGGTTCGGCAGTGGAACAGGATGAACATTTTACCCACCACTGTCCGGGGCCAGGTTTAGTCCAAGCATTGGTACCGACTTTTTGATGTTTTCGCTTCACCTGTCTGGTATTTCTAGTATATTCAGCTCATTAAACTTTATATGCACCATTATAAGAGCTTGAGGTGTGTCCGTGAATATTAAGGACACTGCTATAGTTATATGGGCTTACTTGTTTACGTCCATCTTACTTATATTGTCCCTACCAGTGCTAGCCGCTGGGATAACAATGCTGTTATTTGACCGGAACTTCAACTCATCATTCTTTGACCCAGTGGGCGGAGGGGACCCAGTCCTATTTCAACACTTATTTTGGTTCTTTGGCCACCCAGAGGTGTACGTGCTAATACTCCCGGCATTCGGTATGATTAGTCACATCTGTATAACGTTGAGTAAAGGAGAGCAACCATTTGGTTACTACGGCATGGTGTTCGCCATGTTCTCTATAGTCTGTTTAGGTAGGGTAGTATGGGCCCACCACATGTTCTCTATAGGTATGGATGTAAAGACTTCAGTCTTTTTCAGGTCTGTAACTATGATAATTGCGGTACCCACGGGTATCAAGATCTTCACGTGACTTTACATGCTAACCAGAAGCTCAAAAAAGGCCAATAACCCAATCGTGTGGTGGGTGTATGGCTTCATAATACTGTTTACTATCGGAGGGGTGACAGGGATAGTGCTATCCTCATCAGTTCTAGATGTGATGCTACACGATACCTGGTTCGTTGTAGCACACTTCCACTACGTATTCTCTTTAGGGTCCTATAGGGGGGTAGTGCTCTCCACCATATGGTGGTGGCCACTCCTAACGGGCTTAAACCTGAGTAGCATACTATTAAAGGCGCACTTCATTCTATCTATGGTAGGATTCAATCTATGTTTCTTCCCAATACACTACTTCGGGTTATGTGGTTTACCACGACGTGTCTGCTTGTATGACGACTCATTTTACTGAATCAATATCGTGAGTAGCCTAGGGAGCCTCATATCTGGCCTAACGGCATTCATGTTCTTCTACATTTTATGAGAAAGGTTTAAAAGACGACGCATAGTTTTAGGTCTATGGAATGAGAGTAGTAGGGTGGTAAACGGCCTAAATGGTTCACTAAAGTACCACGTAGAGTTTACATCAATATTCCGAACTTTCATAATTTAA
		</sequence>
		<sequence>
			<taxon idref="sal_GU187354_SalBa14_Kunda_EST"/>
			ATGAAATACTTATCATCTTGATTATTTACTCTAGACCACAAGCGCATTGGTATAGTTTACAGAGTAGTGGGAGTATGGGCAGGTTTCGTAGGTTTAGGCCTAAGAATCCTAATTCGTATACAACTATCAGACCCATATTTTAATATTATACCCTTCGAAGTCTATAACTATGTTATAACCAGTCATGGTATAATAATGATATTCTTCTTTCTTATGCCGGTGTTAATCGGCGGGTTCGGTAACATACTTTTACCAATCTTACTAAACTTAAACGATCTCAACCTACCGCGCCTAAATGCTTTAAGGGCTTGGCTATTGATGCCATCAATGGTGTTAGTATTCGCCAGTATGTGGTTCGGCAGTGGAACAGGATGAACATTTTACCCACCACTGTCCGGGGCCAGGTTTAGTCCAAGCATTGGTACCGACTTTTTGATGTTTTCGCTTCACCTGTCTGGTATATCTAGTATATTCAGCTCATTAAACTTTATATGCACCATTATAAGAGCTTGAGGTGTGTCCGTGAATATTAAGGACACTGCTATAGTTATATGGGCTTACTTGTTTACATCCATCTTACTTATATTGTCCCTACCAGTGCTAGCCGCTGGGATAACAATGCTGTTATTTGACCGGAACTTCAACTCATCATTCTTTGACCCAGTGGGCGGAGGGGACCCAGTCCTATTTCAACACTTATTTTGGTTCTTTGGCCACCCAGAGGTGTACGTGCTAATACTCCCGGCATTCGGTATGATTAGTCACATTTGTATAACGTTGAGTAAAGGAGAGCAACCATTTGGTTACTACGGCATGGTGTTCGCCATGTTCTCTATAGTCTGTTTAGGTAGGGTAGTATGAGCCCACCATATGTTCTCTATAGGTATGGATGTAAAGACTTCAGTCTTTTTCAGGTCTGTAACTATGATAATTGCGGTACCCACGGGTATCAAGATCTTCACGTGACTTTACATGCTAACCAGAAGCTCAAAAAAGGCCAATAACCCAATCGTGTGGTGGGTGTACGGCTTCATAATACTGTTTACTATCGGAGGGGTGACAGGGATAGTGCTATCCTCATCAGTTCTAGATGTGATGCTACACGACACCTGGTTCGTTGTAGCACACTTCCACTACGTATTCTCTTTAGGGTCCTATAGGGGGGTAGTGCTATCCACCATATGGTGGTGGCCACTCCTAACGGGCTTAAACCTGAGTAGCATACTATTAAAGGCGCACTTCACTCTATCTATGGTAGGATTCAATCTATGTTTCTTCCCAATACACTACTTCGGGTTATGTGGTTTACCACGACGTGTCTGCTTGTATGACGACTCATTTTACTGAATCAATATCCTGAGTAGCCTAGGGAGCCTCATATCTGGCCTAACGGCATTCATGTTCTTCTACATTTTATGAGAAAGGTTTAAAAGACGACGCATAGTTTTAGGACTATGGAATGAGAGTAGTAGGGTGGTAAACGGCCTAAATGGTTCACTAAAGTACCACGTAGAGTTTACATCAATATTCCGAACTTTCATAATTTAA
		</sequence>
		<sequence>
			<taxon idref="sal_DQ993189_SalBa06_farm_Iijoki_FI"/>
			ATGAAATACTTATCATCTTGATTATTTACTCTAGACCACAAGCGCATTGGTATAGTTTACAGAGTAGTGGGAGTATGGGCAGGTTTCGTAGGTTTAGGCCTAAGAATCCTAATTCGTATACAACTATCAGACCCATATTTTAATATTATACCCTTCGAAGTCTATAACTATGTTATAACCAGTCATGGTATAATAATGATATTCTTCTTTCTTATGCCGGTGTTAATCGGCGGGTTCGGTAACATACTTTTACCAATCTTACTAAACTTAAACGATCTCAACCTACCGCGCCTAAATGCTTTAAGGGCTTGGCTATTGATGCCATCAATGGTGTTAGTATTCGCCAGTATGTGGTTCGGCAGTGGAACAGGATGAACATTTTACCCACCACTGTCCGGGGCCAGGTTTAGTCCAAGCATTGGTACCGACTTTTTGATGTTTTCGCTTCACCTGTCTGGTATATCTAGTATATTCAGCTCATTAAACTTTATATGCACCATTATAAGAGCTTGAGGTGTGTCCGTGAATATTAAGGACACTGCTATAGTTATATGGGCTTACTTGTTTACATCCATCTTACTTATATTGTCCCTACCAGTGCTAGCCGCTGGGATAACAATGCTGTTATTTGACCGGAACTTCAACTCATCATTCTTTGACCCAGTGGGCGGAGGGGACCCAGTCCTATTTCAACACTTATTTTGGTTCTTTGGCCACCCAGAGGTGTACGTGCTAATACTCCCGGCATTCGGTATGATTAGTCACATTTGTATAACGTTGAGTAAAGGAGAGCAACCATTTGGTTACTACGGCATGGTGTTCGCCATGTTCTCTATAGTCTGTTTAGGTAGGGTAGTATGAGCCCACCATATGTTCTCTATAGGTATGGATGTAAAGACTTCAGTCTTTTTCAGGTCTGTAACTATGATAATTGCGGTACCCACGGGTATCAAGATCTTCACGTGACTTTACATGCTAACCAGAAGCTCAAAAAAGGCCAATAACCCAATCGTGTGGTGGGTGTACGGCTTCATAATACTGTTTACTATCGGAGGGGTGACAGGGATAGTGCTATCCTCATCAGTTCTAGATGTGATGCTACACGACACCTGGTTCGTTGTAGCACACTTCCACTACGTATTCTCTTTAGGGTCCTATAGGGGGGTAGTGCTATCCACCATATGGTGGTGGCCACTCCTAACGGGCTTAAACCTGAGTAGCATACTATTAAAGGCGCACTTCACTCTATCTATGGTAGGATTCAATCTATGTTTCTTCCCAATACACTACTTCGGGTTATGTGGTTTACCACGACGTGTCTGCTTGTATGACGACTCATTTTACTGAATCAATATCTTGAGTAGCCTAGGGAGCCTCATATCTGGCCTAACGGCATTCATGTTCTTCTACATTTTATGAGAAAGGTTTAAAAGACGACGCATAGTTTTAGGACTATGGAATGAGAGTAGTAGGGTGGTAAACGGCCTAAATGGTTCATTAAAGTACCACGTAGAGTTTACATCAATATTCCGAACTTTCATAATTTAA
		</sequence>
		<sequence>
			<taxon idref="sal_DQ993193_SalBa09_Genevadsan_SE"/>
			ATGAAATACTTATCATCTTGATTATTTACTCTAGACCACAAGCGCATTGGTATAGTTTACAGAGTAGTGGGAGTATGGGCAGGTTTCGTAGGTTTAGGCCTAAGAATCCTAATTCGTATACAACTATCAGACCCATATTTTAATATTATACCCTTCGAAGTCTATAACTATGTTATAACCAGTCATGGTATAATAATGATATTCTTCTTTCTTATGCCGGTGTTAATCGGCGGGTTCGGTAACATACTTTTACCAATCTTACTAAACTTAAACGATCTCAACCTACCGCGCCTAAATGCTTTAAGGGCTTGGCTATTGATGCCATCAATGGTGTTAGTATTCGCCAGTATGTGGTTCGGCAGTGGAACAGGATGAACATTTTACCCACCACTGTCCGGGGCCAGGTTTAGTCCAAGCATTGGTACCGACTTTTTGATGTTTTCGCTTCACCTGTCTGGTATATCTAGTATATTCAGCTCATTAAACTTTATATGCACCATTATAAGAGCTTGAGGTGTGTCCGTGAATATTAAGGACACTGCTATAGTTATATGGGCTTACTTGTTTACATCCATCTTACTTATATTGTCCCTACCAGTGCTAGCCGCTGGGATAACAATGCTGTTATTTGACCGGAACTTCAACTCATCATTCTTTGACCCAGTGGGCGGAGGGGACCCAGTCCTATTTCAACACTTATTTTGGTTCTTTGGCCACCCAGAGGTGTACGTGCTAATACTCCCGGCATTCGGTATGATTAGTCACATTTGTATAACGTTGAGTAAAGGAGAGCAACCATTTGGTTACTACGGCATGGTGTTCGCCATGTTCTCTATAGTCTGTTTAGGTAGGGTAGTATGAGCCCACCATATGTTCTCTATAGGTATGGATGTAAAGACTTCAGTCTTTTTCAGGTCTGTAACTATGATAATTGCGGTACCCACGGGTATCAAGATCTTCACGTGACTTTACATGCTAACCAGAAGCTCAAAAAAGGCCAATAACCCAATCGTGTGGTGGGTGTACGGCTTCATAATACTGTTTACTATCGGAGGGGTGACAGGGATAGTGCTATCCTCATCAGTTCTAGATGTGATGCTACACGACACCTGGTTCGTTGTAGCACACTTCCACTACGTATTCTCTTTAGGGTCCTATAGGGGGGTAGTGCTATCCACCATATGGTGGTGGCCACTCCTAACGGGCTTAAACCTGAGTAGCATACTATTAAAGGCGCACTTCATTCTATCTATGGTAGGATTCAATCTATGTTTCTTCCCAATACACTACTTCGGGTTATGTGGTTTACCACGACGTGTCTGCTTGTATGACGACTCATTTTACTGAATCAATATCTTGAGTAGCCTAGGGAGCCTCATATCTGGCCTAACGGCATTCATGTTCTTCTACATTTTATGAGAAAGGTTTAAAAGACGACGCATAGTTTTAGGACTATGGAATGAGAGTAGTAGGGTGGTAAACGGCCTAAATGGTTCACTAAAGTACCACGTAGAGTTTACATCAATATTCCGAACTTTCATAATTTAA
		</sequence>
		<sequence>
			<taxon idref="sal_DQ993191_SalBa08_Stensan_SE"/>
			ATGAAATACTTATCATCTTGATTATTTACTCTAGACCACAAGCGCATTGGTATAGTTTACAGAGTAGTGGGAGTATGGGCAGGTTTCGTAGGTTTAGGCCTAAGAATCCTAATTCGTATACAACTATCAGACCCATATTTTAATATTATACCCTTCGAAGTCTATAACTATGTTATAACCAGTCATGGTATAATAATGATATTCTTCTTTCTTATGCCGGTGTTAATCGGCGGGTTCGGTAACATACTTTTACCAATCTTACTAAACTTAAACGATCTCAACCTACCGCGCCTAAATGCTTTAAGGGCTTGGCTATTGATGCCATCAATGGTGTTAGTATTCGCCAGTGTGTGGTTCGGCAGTGGAACAGGATGAACATTTTACCCACCACTGTCCGGGGCCAGGTTTAGTCCAAGCATTGGTACCGACTTTTTGATGTTTTCGCTTCACCTGTCTGGTATCTCTAGTATATTCAGCTCATTAAACTTTATATGCACCATTATAAGAGCTTGAGGTGTGTCCGTGAGTATTAAGGACACTGCTATAGTTATATGGGCTTACTTGTTTACATCCATCTTACTTATATTGTCCCTACCAGTGCTAGCCGCTGGGATAACAATGCTGTTATTTGACCGGAACTTCAACTCATCATTCTTTGACCCAGTGGGCGGAGGGGACCCAGTCCTATTTCAACACTTATTTTGGTTCTTTGGCCACCCAGAGGTGTACGTGCTAATACTCCCGGCATTCGGTATGATTAGTCACATTTGTATAACGTTGAGTAAAGGAGAGCAACCATTTGGTTACTACGGCATGGTGTTCGCCATGTTCTCTATAGTCTGTTTAGGTAGGGTAGTATGAGCCCACCATATGTTCTCTATAGGTATGGATGTAAAGACTTCAGTCTTTTTCAGGTCTGTAACTATGATAATTGCGGTACCCACGGGTATCAAGATCTTCACGTGACTTTACATGCTAACCAGAAGCTCAAAAAAGGCCAATAACCCAATCGTGTGGTGGGTGTACGGCTTCATAATACTGTTTACTATCGGAGGGGTGACAGGGATAGTGCTATCCTCATCAGTTCTAGATGTGATGCTACACGACACCTGGTTCGTTGTAGCACACTTCCACTACGTATTCTCTTTAGGGTCCTATAGGGGGGTAGTGCTATCCACCATATGGTGGTGGCCACTCCTAACGGGCTTAAACCTGAGTAGCATACTATTAAAGGCGCACTTCATTCTATCTATGGTAGGATTCAATCTATGTTTCTTCCCAATACACTACTTCGGGTTATGTGGTTTACCACGACGTGTCTGCTTGTATGACGACTCATTTTACTGAATCAATATCTTGAGTAGCCTAGGGAGCCTCATATCTGGCCTAACGGCATTCATGTTCTTCTACATTTTATGAGAAAGGTTTAAAAGACGACGCATAGTTTTAGGACTATGGAATGAGAGTAGTAGGGTGGTAAACGGCCTAAATGGTTCACTAAAGTACCACGTAGAGTTTACATCAATATTCCGAACTTTCATAATTTAA
		</sequence>
		<sequence>
			<taxon idref="sal_EU304825_SalBa12_Patoniva_FI"/>
			ATGAAATACTTATCATCTTGATTATTTACTCTAGACCACAAGCGCATTGGTATAGTTTACAGAATAGTGGGAGTATGGGCAGGTTTCGTAGGTTTAGGCCTAAGAATCCTAATTCGTATACAACTATCAGACCCATATTTTAATATTATACCCTTCGAAGTCTATAACTATATTATAACCAGTCATGGTATAATAATGATATTCTTCTTTCTTATGCCGGTGTTAATCGGCGGGTTCGGTAACATACTTTTACCAATCTTACTAAACTTAAACGATCTCAACCTACCGCGCCTAAATGCTTTAAGGGCTTGGCTATTGATGCCATCAATGGTGCTAGTATTCGCCAGTATGTGGTTCGGCAGTGGAACAGGATGAACATTTTACCCACCACTGTCCGGGGCCAGGTTTAGTCCAAGCATTGGTACCGACTTTTTGATGTTTTCGCTTCACCTGTCTGGTATCTCTAGTATATTCAGCTCATTAAACTTTATATGCACCATTATAAGAGCTTGAGGTGTGTCCGTGAATATTAAGGACACTGCTATAGTTATATGGGCTTACTTGTTTACATCCATCTTACTTATACTGTCCCTACCAGTGCTAGCCGCTGGGATAACAATGCTGTTATTTGACCGGAACTTCAACTCATCATTCTTTGACCCAGTGGGCGGAGGGGACCCAGTCCTATTTCAACACTTATTTTGGTTCTTTGGCCACCCAGAGGTGTACGTGCTAATACTCCCGGCATTCGGTATGATTAGTCACATCTGTATAACGTTGAGTAAAGGAGAGCAACCATTTGGTTACTACGGCATGGTGTTCGCCATGTTCTCTATAGTCTGTTTAGGTAGGGTAGTATGAGCCCACCATATGTTCTCTATAGGTATGGATGTAAAGACTTCAGTCTTTTTCAGGTCTGTAACTATGATAATTGCGGTACCCACGGGTATCAAGATCTTCACGTGACTTTACATGCTAACCAGAAGCTCAAAAAAGGCCAATAACCCAATCGTGTGGTGGGTGTACGGCTTCATAATACTGTTTACTATCGGAGGGGTGACAGGGATAGTGCTATCCTCATCAGTTCTAGATGTGATGCTACACGACACCTGGTTCGTTGTAGCACACTTCCACTACGTATTCTCTTTAGGGTCCTATAGGGGGGTAGTGCTATCCACCATATGGTGGTGGCCACTCCTAACGGGCTTAAACCTGAGTAGCATACTATTAAAGGCGCACTTCATTCTATCTATGGTAGGATTCAATCTATGTTTCTTCCCAATACACTACTTCGGGTTATGTGGTTTACCACGACGTGTCTGCTTGTATGACGACTCATTTTACTGAATCAATATCATGAGTAGCCTAGGGAGCCTCATATCTGGCCTAACGGCATTCATGTTCTTCTACATTTTATGAGAAAGGTTTAAAAGACGACGCATAGTTTTAGGACTATGGAGTGAGAGTAGTAGGGTGGTAAACGGCCTAAATGGTTCACTAAAGTACCACGTAGAGTTTACATCAATATTCCGAACTTTCATAATTTAA
		</sequence>
		<sequence>
			<taxon idref="sal_AF540905_SalBa04_Lataseno_FI"/>
			ATGAAATACTTATCATCTTGATTATTTACTCTAGACCACAAGCGCATTGGTATAGTTTACAGAATAGTGGGAGTATGGGCAGGTTTCGTAGGTTTAGGCCTAAGAATCCTAATTCGTATACAACTATCAGACCCATATTTTAATATTATACCCTTCGAAGTCTATAACTATATTATAACCAGTCATGGTATAATAATGATATTCTTCTTTCTTATGCCGGTGTTAATCGGCGGGTTCGGTAACATACTTTTACCAATCTTACTAAACTTAAACGATCTCAACCTACCGCGCCTAAATGCTTTAAGGGCTTGGCTATTGATGCCATCAATGGTGCTAGTATTCGCCAGTATGTGGTTCGGCAGTGGAACAGGATGAACATTTTACCCACCACTGTCCGGGGCCAGGTTTAGTCCAAGCATTGGTACCGACTTTTTGATGTTTTCGCTTCACCTGTCTGGTATCTCTAGTATATTCAGCTCATTAAACTTTATATGCACCATTATAAGAGCTTGAGGTGTGTCCGTGAATATTAAGGACACTGCTATAGTTATATGGGCTTACTTGTTTACATCCATCTTACTTATACTGTCCCTACCAGTGCTAGCCGCTGGGATAACAATGCTGTTATTTGACCGGAACTTCAACTCATCATTCTTTGACCCAGTGGGCGGAGGGGACCCAGTCCTATTTCAACACTTATTTTGGTTCTTTGGCCACCCAGAGGTGTACGTGCTAATACTCCCGGCATTCGGTATGATTAGTCACATCTGTATAACGTTGAGTAAAGGAGAGCAACCATTTGGTTACTACGGCATGGTGTTCGCCATGTTCTCTATAGTCTGTTTAGGTAGGGTAGTATGAGCCCACCATATGTTCTCTATAGGTATGGATGTAAAGACTTCAGTCTTTTTCAGGTCTGTAACTATGATAATTGCGGTACCCACGGGTATCAAGATCTTCACGTGACTTTACATGCTAACCAGAAGCTCAAAAAAGGCCAATAACCCAATCGTGTGGTGGGTGTACGGCTTCATAATACTGTTTACTATCGGAGGGGTGACAGGGATAGTGCTATCCTCATCAGTTCTAGATGTGATGCTACACGACACCTGGTTCGTTGTAGCACACTTCCACTACGTATTCTCTTTAGGGTCCTATAGGGGGGTAGTGCTATCCACCATATGGTGGTGGCCACTCCTAACGGGCTTAAACCTGAGTAGCATACTATTAAAGGCGCACTTCATTCTATCTATGGTAGGATTCAATCTATGTTTCTTCCCAATACACTACTTCGGGTTATGTGGTTTACCACGACGTGTCTGCTTGTATGACGACTCATTTTACTGAATCAATATCATGAGTAGCCTAGGGAGCCTCATATCTGGCCTAACGGCATTCATGTTCTTCTACATTTTATGAGAAAGGTTTAAAAGACGACGCATAGTTTTAGGACTATGGAATGAGAGTAGTAGGGTGGTAAACGGCCTAAATGGTTCACTAAAGTACCACGTAGAGTTTACATCAATATTCCGAACTTTCATAATTTAA
		</sequence>
		<sequence>
			<taxon idref="sal_KT344126_SalBa04_487Y_Muonio_FI"/>
			ATGAAATACTTATCATCTTGATTATTTACTCTAGACCACAAGCGCATTGGTATAGTTTACAGAATAGTGGGAGTATGGGCAGGTTTCGTAGGTTTAGGCCTAAGAATCCTAATTCGTATACAACTATCAGACCCATATTTTAATATTATACCCTTCGAAGTCTATAACTATATTATAACCAGTCATGGTATAATAATGATATTCTTCTTTCTTATGCCGGTGTTAATCGGCGGGTTCGGTAACATACTTTTACCAATCTTACTAAACTTAAACGATCTCAACCTACCGCGCCTAAATGCTTTAAGGGCTTGGCTATTGATGCCATCAATGGTGCTAGTATTCGCCAGTATGTGGTTCGGCAGTGGAACAGGATGAACATTTTACCCACCACTGTCCGGGGCCAGGTTTAGTCCAAGCATTGGTACCGACTTTTTGATGTTTTCGCTTCACCTGTCTGGTATCTCTAGTATATTCAGCTCATTAAACCTTATATGCACCATTATAAGAGCTTGAGGTGTGTCCGTGAATATTAAGGACACTGCTATAGTTATATGGGCTTACTTGTTTACATCCATCTTACTTATACTGTCCCTACCAGTGCTAGCCGCTGGGATAACAATGCTGTTATTTGACCGGAACTTCAACTCATCATTCTTTGACCCAGTGGGCGGAGGGGACCCAGTCCTATTTCAACACTTATTTTGGTTCTTTGGCCACCCAGAGGTGTACGTGCTAATACTCCCGGCATTCGGTATGATTAGTCACATCTGTATAACGTTGAGTAAAGGAGAGCAACCATTTGGTTACTACGGCATGGTGTTCGCCATGTTCTCTATAGTCTGTTTAGGTAGGGTAGTATGAGCCCACCATATGTTCTCTATAGGTATGGATGTAAAGACTTCAGTCTTTTTCAGGTCTGTAACTATGATAATTGCGGTACCCACGGGTATCAAGATCTTCACGTGACTTTACATGCTAACCAGAAGCTCAAAAAAGGCCAATAACCCAATCGTGTGGTGGGTGTACGGCTTCATAATACTGTTTACTATCGGAGGGGTGACAGGGATAGTGCTATCCTCATCAGTTCTAGATGTGATGCTACACGACACCTGGTTCGTTGTAGCACACTTCCACTACGTATTCTCTTTAGGGTCCTATAGGGGGGTAGTGCTATCCACCATATGGTGGTGGCCACTCCTAACGGGCTTAAACCTGAGTAGCATACTATTAAAGGCGCACTTCATTCTATCTATGGTAGGATTCAATCTATGTTTCTTCCCAATACACTACTTCGGGTTATGTGGTTTACCACGACGTGTCTGCTTGTATGACGACTCATTTTACTGAATCAATATCATGAGTAGCCTAGGGAGCCTCATATCTGGCCTAACGGCATTCATGTTCTTCTACATTTTATGAGAAAGGTTTAAAAGACGACGCATAGTTTTAGGACTATGGAATGAGAGTAGTAGGGTGGTAAACGGCCTAAATGGTTCACTAAAGTACCACGTAGAGTTTACATCAATATTCCGAACTTTCATAATTTAA
		</sequence>
		<sequence>
			<taxon idref="sal_AF540891_SalBa01_Morskoy_RU"/>
			ATGAAATACTTATCATCTTGATTATTTACTCTAGACCACAAGCGCATTGGTATAGTTTACAGAATAGTGGGAGTATGGGCAGGTTTCGTAGGTTTAGGCCTAAGAATCCTAATTCGTATACAACTATCAGACCCATATTTTAATATTATGCCCTTCGAAGTCTATAACTATGTTATAACCAGTCATGGTATAATAATGATATTCTTCTTTCTTATGCCGGTGTTAATCGGCGGGTTCGGTAACATACTTTTACCAATCTTATTAAACTTAAACGATCTCAACCTACCGCGCCTAAATGCTTTAAGGGCTTGGCTATTGATGCCATCAATGGTGCTAGTATTCGCCAGTATGTGGTTCGGCAGTGGAACAGGATGAACATTTTACCCACCACTGTCCGGGGCCAGGTTTAGTCCAAGCATTGGTACCGACTTTTTGATGTTTTCGCTTCACCTGTCTGGTATTTCTAGTATATTCAGCTCATTAAACTTTATATGCACCATTATAAGAGCTTGAGGTGTGTCCGTGAATATTAAGGACACTGCTATAGTTATATGGGCTTACTTGTTTACGTCCATCTTACTTATATTGTCCCTACCAGTGCTAGCCGCTGGGATAACAATGCTGTTATTTGACCGGAACTTCAACTCATCATTCTTTGACCCAGTGGGCGGAGGGGACCCAGTCCTATTTCAACACTTATTTTGGTTCTTTGGCCACCCAGAGGTGTACGTGCTAATACTCCCGGCATTCGGTATGATTAGTCACATCTGTATAACGTTGAGTAAAGGAGAGCAACCATTTGGTTACTACGGCATGGTGTTCGCCATGTTCTCTATAGTCTGTTTAGGTAGGGTAGTATGAGCCCACCACATGTTCTCTATAGGTATGGATGTAAAGACTTCAGTCTTTTTCAGGTCTGTAACTATGATAATTGCGGTACCCACGGGTATCAAGATCTTCACGTGACTTTACATGCTAACCAGAAGCTCAAAAAAGGCCAATAACCCAATCGTGTGGTGGGTGTATGGCTTCATAATACTGTTTACTATCGGAGGGGTGACAGGGATAGTGCTATCCTCATCAGTTCTAGATGTGATGCTACACGATACCTGGTTCGTTGTAGCACACTTCCACTACGTATTCTCTTTAGGGTCCTATAGGGGGGTAGTGCTCTCCACCATATGGTGGTGGCCACTCCTAACGGGCTTAAACCTGAGTAGCATACTATTAAAGGCGCACTTCATTCTATCTATGGTAGGATTCAATCTATGTTTCTTCCCAATACACTACTTCGGGTTATGTGGTTTACCACGACGTGTCTGCTTGTATGACGACTCATTTTACTGAATCAATATCGTGAGTAGCCTAGGGAGCCTCATATCTGGCCTAACGGCATTCATGTTCTTCTACATTTTATGAGAAAGGTTTAAAAGACGACGCATAGTTTTAGGTCTATGGAATGAGAGTAGTAGGGTGGTAAACGGCCTAAATGGTTCACTAAAGTACCACGTAGAGTTTACATCAATATTCCGAACTTTCATAATTTAA
		</sequence>
		<sequence>
			<taxon idref="sal_KT344124_Suna_Onega_FI"/>
			ATGAAATACTTATCATCTTGATTATTTACTCTAGACCACAAGCGCATTGGTATAGTTTACAGAGTAGTGGGAGTATGGGCAGGTTTCGTAGGTTTAGGCCTAAGAATCCTAATTCGTATACAACTATCAGACCCATATTTTAATATTATACCCTTCGAAGTCTATAACTATGTTATAACCAGTCATGGTATAATAATGATATTCTTCTTTCTTATGCCGGTGTTAATCGGCGGGTTCGGTAACATACTTTTACCAATCTTACTAAACTTAAACGATCTCAACCTACCGCGCCTAAATGCTTTAAGGGCTTGGCTATTGATGCCATCAATGGTGTTAGTATTCGCCAGTATGTGGTTCGGCAGTGGAACAGGATGAACATTTTACCCACCACTGTCCGGGGCCAGGTTTAGTCCAAGCATTGGTACCGACTTTTTGATGTTTTCGCTTCACCTGTCTGGTATATCTAGTATATTCAGCTCATTAAACTTTATATGCACCATTATAAGAGCTTGAGGTGTGTCCGTGAATATTAAGGACACTGCTATAGTTATATGGGCTTACTTGTTTACATCCATCTTACTTATATTGTCCCTACCAGTGCTAGCCGCTGGGATAACAATGCTGTTATTTGACCGGAACTTCAACTCATCATTCTTTGACCCAGTGGGCGGAGGGGACCCAGTCCTATTTCAACACTTATTTTGGTTCTTTGGCCACCCAGAGGTGTACGTGCTAATACTCCCGGCATTCGGTATGATTAGTCACATTTGTATAACGTTGAGTAAAGGAGAGCAACCATTTGGTTACTACGGCATGGTGTTCGCCATGTTCTCTATAGTCTGTTTAGGTAGGGTAGTATGAGCCCACCATATGTTCTCTATAGGTATGGATGTAAAGACTTCAGTCTTTTTCAGGTCTGTAACTATGATAATTGCGGTACCCACGGGTATCAAGATCTTCACGTGACTTTACATGCTAACCAGAAGCTCAAAAAAGGCCAATAACCCAATCGTGTGGTGGGTGTACGGCTTCATAATACTGTTTACTATCGGAGGGGTGACAGGGATAGTGCTATCCTCATCAGTTCTAGATGTGATGCTACACGACACCTGGTTCGTTGTAGCACACTTCCACTACGTATTCTCTTTAGGGTCCTATAGGGGGGTAGTGCTATCCACCATATGGTGGTGGCCACTCCTAACGGGCTTAAACCTGAGTAGCATACTATTAAAGGCGCACTTCACTCTATCTATGGTAGGATTCAATCTATGTTTCTTCCCAATACACTACTTCGGGTTATGTGGTTTACCACGACGTGTCTGCTTGTATGACGACTCATTTTACTGAATCAATATCTTGAGTAGCCTAGGGAGCCTCATATCTGGCCTAACGGCATTCATGTTCTTCTACATTTTATGAGAAAGGTTTAAAAGACGACGCATAGTTTTAGGACTATGGAATGAGAGTAGTAGGGTGGTAAACGGCCTAAATGGTTCACTAAAGTACCACGTAGAGTTTACATCAATATTCCGAACTTTCATAATTTAA
		</sequence>
		<sequence>
			<taxon idref="thy_AF540899_ThyWs03_Pikkukongas_FI"/>
			ATGAAATACTTATCATCTTGATTATTTACCCTAGACCACAAGCGCATTGGTATAATTTACAGAATAGTGGGAGTATGAGCAGGTTTCGTAGGTTTAGGCCTAAGAATCCTAATTCGTATACAACTATCAGACCCATATTTTAATATTATACCCTTCGAAGTCTATAACTATGTTATAACCAGTCATGGTATAATAATGATATTCTTCTTTCTTATGCCAGTGTTAATCGGCGGGTTCGGTAATATACTTTTACCAATCTTACTAAACTTAAACGATCTTAACCTACCGCGCCTAAATGCTTTAAGGGCTTGGCTATTGATGCCATCAATGGTGCTAGTATTCGCTAGTATGTGGTTCGGCAGTGGAACAGGATGAACATTTTACCCACCACTGTCCGGGGCCAGGTTTAGTCCAAGCATTGGTACCGACTTTTTGATGTTTTCGCTTCACCTGTCTGGTATTTCTAGTATATTCAGCTCATTAAACTTCATATGCACCATTATAAGAGCTTGAGGTGTGTCCGTGAATATTAAGGACACTGCTATAGTTATATGGGCTTACTTGTTTACGTCCATCTTACTTATATTGTCCCTACCAGTGCTAGCCGCTGGGATAACAATGCTGTTATTTGACCGAAACTTCAACTCATCCTTCTTTGACCCAGTGGGCGGAGGGGACCCAGTCCTATTTCAACACTTATTTTGGTTCTTTGGTCACCCAGAGGTTTACGTGCTAATACTCCCGGCATTCGGTATGATTAGTCACATCTGTATAACGTTAAGTAAAGGAGAGCAACCATTTGGTTACTACGGTATGGTGTTCGCCATGTTCTCTATAGTCTGTTTAGGTAGGGTAGTGTGAGCCCACCACATGTTCTCTATAGGTATGGATGTAAAGACTTCAGTCTTTTTCAGGTCTGTAACTATGATAATTGCGGTACCCACGGGCATCAAGATCTTCACGTGACTTTACATGCTAACCAGAAGCTCAAAAAAGGCCAATAACCCAATCGTGTGGTGGGTGTACGGCTTCATAATACTGTTTACTATCGGAGGAGTGACAGGGATAGTGCTATCCTCATCAGTTCTAGATGTGATGCTACACGATACCTGGTTCGTTGTAGCACACTTCCACTATGTATTCTCTTTAGGGTCCTATAGTGGGGTAGTGCTATCCACCATATGGTGGTGGCCACTACTAACGGGCTTAAACCTGAGTAGCATACTATTAAAGGCGCACTTCATTCTATCTATGGTAGGATTCAATCTATGTTTCTTCCCAATACACTACTTCGGGTTGTGTGGTTTACCACGACGTGTATGCTTGTATGATGACTCCTTTTACTGAATCAATATTATGAGTAGCCTAGGGAGCCTCATATCTGGCCTAACGGCATTCATGTTCTTCTACATTTTATGAGAAAGGTTTAAAAGACGACGCATAGTTTTAGGCCTATGGAGTGAGAGTAGCAGGGTGGTAAACGGCCTAAATGGTTCACTAAAGTACCACGTAGAGTTTACATCAATATTCCGAACTTTCATAATTTAA
		</sequence>
		<sequence>
			<taxon idref="sal_EF524576_Przymorze_Farm_1_PL"/>
			ATGCAATACTTATCATCTTGATTATTTACTCTAGATCACAAGCGTATTGGTATAATATACAGTATCGTTGGTGTGTGAGCAGGTTTCGTAGGATTAGGGCTAAGTATACTTATTCGTATACAGTTATCAGACCCGTACTTCAACATAATACCATTTGAAGTTTATAAATATGTTATTACCAGACATGGTATTATAATGATATTCTTCTTCTTAATGCCAGTTTTAATCGGGGGTTTCGGTAATATATTATTACCCATACTATTAAATTTAAATGACCTTAATTTACCCCGTTTAAAAGCTTTAAGAGCTTGACTATTAATGCCATCTATGGTTCTAGTATTTGCCAGAATATGGTTTGGTAGAGGTACAGGATGAACTTTTTACCCGCCCTTATCTGGGGCAAGGTTCAGCCCGAGAGTTGGGACTGACTTCTTAATGTTTTCCTTACACCTATCTGGAATATCTAGTATATTCAGATCGTTAAACTTTATATGCACTATAATCAGGGCTTGAGGTGTATCCGTCAATGTAAAGGATACAGCAATAGTGATATGAGCTTATTTATTTACTTCCATATTATTAATACTGTCCCTACCAGTTCTAGCAGCTGGTATAACTATGTTATTATTTGATCGTAAATTCAACTCATCTTTTTTTGATCCAGTCGGTGGAGGAGACCCAGTCCTATTCCAACACCTATTTTGGTTCTTTGGACACCCTGAGGTGTACGTATTAATATTGCCTGCATTCGGTATGATTAGTCATATATGTATAACGTTGAGTAATGGGGAACAACCTTTCGGTTATTACGGGATGGTGTTTGCAATGTTTTCAATAGTGTGCCTGGGTAGAGTAGTGTGGGCCCACCACATGTTCTCAATAGGTATGGATGTAAAGACTTCGGTCTTTTTCAGGTCGGTAACTATGATAATTGCTGTGCCAACTGGTATAAAGATATTCACATGGCTTTACATGCTTTCTAGCAGGTCAAATAAGTTTAATAATCCAATAGTATGATGGGTTTACGGGTTCATCATACTTTTTACTATTGGAGGTGTTACAGGGATAGTCCTATCCTCCTCTGTATTAGATGTAATGTTGCATGATACCTGGTTTGTAGTAGCACACTTCCACTACGTTTTCTCATTAGGGTCGTATAGGGGTGTGGTGCTATCTACTATATGGTGGTGACCCCTGCTCACAGGATTAAACCTCAGAAGCATACTCCTAAAGGCACATTTTATACTGTCCATGGTCGGATTCAACTTATGCTTCTTCCCAATACACTACTTTGGTCTATGTGGTTTACCACGACGAGTATGCTTATATGATGACTCATTCTACTGAATAAATATAACGAGTAGCCTAGGTAGTCTCATATCTGGTCTAACAGCTTTTATGTTCTTCTACATACTGTGGGAGAGGTTCAAAAGACGACGTATAGTACTAGGGTTATGAAATGAGAGTAGCAGTGTAGTAAACGGCCTAAAAGGGTCATTAAAGTACCATGTAGAGTTCACATCAATATTCCGAACTTTCATAATTTAA
		</sequence>
		<sequence>
			<taxon idref="sal_EF524578_farm_2_Przymorze_PL"/>
			ATGCAATACTTATCATCTTGATTATTTACTCTAGATCACAAGCGTATTGGTATAATATACAGTATCGTTGGTGTGTGAGCAGGTTTCGTAGGATTAGGGCTAAGTATACTTATTCGTATACAGTTATCAGACCCGTACTTCAACATAATACCATTTGAAGTTTATAAATATGTTATTACCAGACATGGTATTATAATGATATTCTTCTTCTTAATGCCAGTTTTAATCGGGGGTTTCGGTAATATATTATTACCCATACTATTAAATTTAAATGACCTTAATTTACCCCGTTTAAAAGCTTTAAGAGCTTGACTATTAATGCCATCTATGGTTCTAGTATTTGCCAGAATATGGTTTGGTAGAGGTACAGGATGAACTTTTTACCCGCCCTTATCTGGGGCAAGGTTCAGCCCGAGAGTTGGGACTGACTTCTTAATGTTTTCCTTACACCTATCTGGAATATCTAGTATATTCAGATCGTTAAACTTTATATGCACTATAATCAGGGCTTGAGGTGTATCCGTCAATGTAAAGGATACAGCAATAGTGATATGAGCTTATTTATTTACTTCCATATTATTAATACTGTCCCTACCAGTTCTAGCAGCTGGTATAACTATGTTATTATTTGATCGTAAATTCAACTCATCTTTTTTTGATCCAGTCGGTGGAGGAGACCCAGTCCTATTCCAACACCTATTTTGGTTCTTTGGACACCCTGAGGTGTACGTATTAATATTGCCTGCATTCGGTATGATTAGTCATATATGTATAACGTTGAGTAATGGGGAACAACCTTTCGGTTATTACGGGATGGTGTTTGCAATGTTTTCAATAGTGTGCCTGGGTAGAGTAGTGTGGGCCCACCACATGTTCTCAATAGGTATGGATGTAAAGACTTCGGTCTTTTTCAGGTCGGTAACTATGATAATTGCTGTGCCAACTGGTATAAAGATATTCACATGGCTTTACATGCTTTCTAGCAGGTCAAATAAGTTTAATAATCCAATAGTATGATGGGTTTACGGGTTCATCATACTTTTTACTATTGGAGGTGTTACAGGGATAGTCCTATCCTCCTCTGTATTAGATGTAATGTTRCATGATACCTGGTTTGTAGTAGCACACTTCCACTACGTTTTCTCATTAGGGTCGTATAGGGGTGTGGTGCTATCTACTATATGGTGGTGACCCCTGCTCACAGGATTAAACCTCAGAAGCATACTCCTAAAGGCACATTTTATACTGTCCATGGTCGGATTCAACTTATGCTTCTTCCCAATACACTACTTTGGTCTATGTGGTTTACCACGACGAGTATGCTTATATGATGACTCATTCTACTGAATAAATATAACGAGTAGCCTAGGTAGTCTCATATCTGGTCTAACAGCTTTTATGTTCTTCTACATACTGTGGGAGAGGTTCAAAAGACGACGTATAGTACTAGGGTTATGAAATGAGAGTAGCAGTGTAGTAAACGGCCTAAAAGGGTCATTAAAGTACCATGTAGAGTTCACATCAATATTCCGAACTTTCATAATTTAA
		</sequence>
		<sequence>
			<taxon idref="thy_3Ls42_Kaitum_Laxselet_SE"/>
			ATGAAATACTTATCATCTTGATTATTTACTCTAGACCACAAGCGCATTGGTATAATTTACAGAATAGTGGGAGTATGAGCAGGTTTCGTAGGTTTAGGCCTAAGAATCCTAATTCGTATACAACTATCAGACCCATATTTTAATATTATACCCTTCGAAGTCTATAACTATGTTATAACCAGTCATGGTATAATAATGATATTCTTCTTTCTTATGCCAGTGTTAATCGGCGGGTTCGGTAATATACTTTTACCAATCTTACTAAACTTAAACGATCTTAACCTACCGCGACTAAATGCTTTAAGGGCTTGGCTATTGATGCCATCAATGGTGCTAGTATTCGCTAGTATATGGTTCGGCAGTGGAACAGGATGAACATTTTACCCACCACTGTCCGGGGCCAGGTTTAGACCAAGTATCGGTACCGACTTTTTGATGTTTTCGCTTCACCTGTCGGGTATTTCTAGTATATTCAGCTCATTAAACTTTATATGCACCATTATAAGAGCTTGAGGTGTGTCCGTGAATATTAAGGACACTGCTATAGTTATATGGGCTTACTTGTTTACGTCCATCTTACTTATATTGTCCCTACCAGTGCTAGCCGCTGGGATAACAATGCTGTTATTTGACCGGAACTTCAACTCATCATTCTTTGACCCAGTGGGCGGAGGGGACCCAGTCCTATTTCAACACTTATTTTGGTTCTTTGGTCACCCAGAGGTGTACGTGCTAATACTCCCGGCATTCGGTATGATTAGTCACATCTGTATAACGCTAAGTAAAGGAGAGCAACCATTTGGTTACTACGGTATGGTGTTCGCCATGTTCTCTATAGTCTGTTTAGGTAGGGTAGTATGAGCCCACCATATGTTCTCTATAGGTATGGATGTAAAGACTTCAGTCTTTTTCAGGTCTGTAACTATGGTAATTGCGGTACCCACGGGTATCAAGATCTTCACGTGACTTTACATGCTAGCCAGAAGCTCAAAAAAGGCCAATAACCCAATCGTGTGGTGGGTGTACGGCTTCATAATACTGTTTACTATCGGAGGAGTGACAGGGATAGTACTATCCTCATCAGTTCTAGATGTGATGCTACACGATACTTGGTTCGTTGTAGCACACTTCCACTACGTATTCTCTTTAGGGTCCTATAGGGGGGTAGTGCTATCCACCATATGGTGGTGGCCACTACTGACGGGGTTAAACCTGAGTAGCATACTGTTAAAGGCGCACTTCATTCTATCTATGGTAGGATTCAATCTATGTTTCTTCCCGATACACTACTTCGGGTTATGTGGTTTACCGCGACGTGTATGCTTGTATGACGATTCCTTTTACTGAATCAATATTACGAGTAGCCTAGGGAGCCTCATATCTGGCCTAACGGCATTCATGTTCTTCTACATTTTATGGGAAAGGTTTAAAAGACGACGCATAGTTTTAGGTCTATGGAATGAGAGTAGTAGGGTGGTAAACGGTCTAAATGGTTCACTAAAGTACCACGTAGAGTTTACATCGATATTCCGAACTTTCATAATTTAA
		</sequence>
		<sequence>
			<taxon idref="thy_2Ls42_Kaitum_Laxselet_SE"/>
			ATGAAATACTTATCATCTTGATTATTTACTCTAGACCACAAGCGCATTGGTATAATTTACAGAATAGTGGGAGTATGAGCAGGTTTCGTAGGTTTAGGCCTAAGAATCCTAATTCGTATACAACTATCAGACCCATATTTTAATATTATACCCTTCGAAGTCTATAACTATGTTATAACCAGTCATGGTATAATAATGATATTCTTCTTTCTTATGCCAGTGTTAATCGGCGGGTTCGGTAATATACTTTTACCAATCTTACTAAACTTAAACGATCTTAACCTACCGCGACTAAATGCTTTAAGGGCTTGGCTATTGATGCCATCAATGGTGCTAGTATTCGCTAGTATATGGTTCGGCAGTGGAACAGGATGAACATTTTACCCACCACTGTCCGGGGCCAGGTTTAGACCAAGTATCGGTACCGACTTTTTGATGTTTTCGCTTCACCTGTCGGGTATTTCTAGTATATTCAGCTCATTAAACTTTATATGCACCATTATAAGAGCTTGAGGTGTGTCCGTGAATATTAAGGACACTGCTATAGTTATATGGGCTTACTTGTTTACGTCCATCTTACTTATATTGTCCCTACCAGTGCTAGCCGCTGGGATAACAATGCTGTTATTTGACCGGAACTTCAACTCATCATTCTTTGACCCAGTGGGCGGAGGGGACCCAGTCCTATTTCAACACTTATTTTGGTTCTTTGGTCACCCAGAGGTGTACGTGCTAATACTCCCGGCATTCGGTATGATTAGTCACATCTGTATAACGCTAAGTAAAGGAGAGCAACCATTTGGTTACTACGGTATGGTGTTCGCCATGTTCTCTATAGTCTGTTTAGGTAGGGTAGTATGAGCCCACCATATGTTCTCTATAGGTATGGATGTAAAGACTTCAGTCTTTTTCAGGTCTGTAACTATGGTAATTGCGGTACCCACGGGTATCAAGATCTTCACGTGACTTTACATGCTAGCCAGAAGCTCAAAAAAGGCCAATAACCCAATCGTGTGGTGGGTGTACGGCTTCATAATACTGTTTACTATCGGAGGAGTGACAGGGATAGTRCTATCCTCATCAGTTCTAGATGTGATGCTACACGATACTTGGTTCGTTGTAGCACACTTCCACTACGTATTCTCTTTAGGGTCCTATAGGGGGGTAGTGCTATCCACCATATGGTGGTGGCCACTACTRACGGGSTTAAACCTGAGTAGCATACTGTTAAAGGCGCACTTCATTCTATCTATGGTAGGATTCAATCTATGTTTCTTCCCRATACACTACTTCGGGTTATGTGGTTTACCGCGACGTGTATGCTTGTATGACGATTCCTTTTACTGAATCAATATTAYGAGTAGCCTAGGGAGCCTCATATCTGGCCTAACGGCATTCATGTTCTTCTACATTTTATGGGAAAGGTTTAAAAGACGACGCATAGTTTTAGGTCTATGGAATGAGAGTAGTAGGGTGGTAAACGGYCTAAATGGTTCACTAAAGTACCACGTAGAGTTTACATCGATATTCCGAACTTTCATAATTTAA
		</sequence>
		<sequence>
			<taxon idref="thy_3LSG1_Solvbacka_Strommar_SE"/>
			ATGAAATACTTATCATCTTGATTATTTACTCTAGACCACAAGCGCATTGGTATAATTTACAGGATAGTGGGAGTATGAGCAGGTTTCGTAGGTTTAGGCCTAAGAATCCTAATTCGTATACAACTATCAGACCCATATTTTAATATCATACCCTTCGAAGTCTATAACTATGTTATAACCAGTCACGGTATAATAATGATATTCTTCTTTCTTATGCCAGTGTTAATCGGCGGGTTCGGTAATATACTTTTACCAATCTTACTAAACTTAAACGATCTTAACCTACCGCGCCTAAATGCTTTAAGGGCTTGGCTATTGATGCCATCAATGGTGCTAGTATTCGCTAGTATGTGGTTCGGCAGTGGAACAGGATGAACATTTTACCCACCACTGTCCGGGGCCAGGTTTAGTCCAAGCATTGGTACCGACTTTTTGATGTTTTCGCTTCACCTGTCTGGTATTTCTAGTATATTCAGCTCATTAAACTTTATATGCACCATTATAAGAGCTTGAGGTGTGTCCGTGAATATTAAGGACACTGCTATAGTTATATGGGCTTACTTGTTTACGTCCATCTTACTTATATTGTCCCTACCAGTGCTAGCCGCTGGGATAACAATGCTGTTATTTGACCGGAACTTCAACTCATCATTCTTTGACCCAGTGGGCGGAGGGGACCCAGTCCTATTTCAACACTTATTTTGGTTCTTTGGTCACCCAGAAGTGTACGTGCTAATACTCCCGGCATTCGGTATGATTAGTCACATCTGTATAACGTTAAGTAAAGGAGAGCAACCATTTGGTTACTACGGTATGGTGTTCGCCATGTTCTCTATAGTCTGCTTAGGTAGGGTAGTATGAGCCCACCATATGTTCTCTATAGGTATGGATGTAAAGACTTCAGTCTTTTTCAGGTCTGTAACTATGATAATTGCGGTACCCACGGGTATCAAGATCTTCACGTGACTTTACATGCTAACCAGAAGCTCAAAAAAGGCCAATAACCCAATCGTGTGGTGGGTATACGGCTTCATAATACTGTTTACTATCGGAGGAGTGACAGGGATAGTGCTATCCTCATCAGTTCTAGATGTGATGCTACACGATACCTGGTTCGTTGTAGCACACTTCCACTACGTATTCTCTTTAGGGTCCTATAGGGGGGTAGTGCTATCCACCATATGGTGGTGGCCACTCCTAACGGGCTTAAACCTGAGTAGCATATTATTAAAGGCGCACTTCATTCTATCTATGGTAGGATTCAACCTATGTTTCTTTCCAATACACTACTTCGGGTTATGTGGTTTACCACGACGTGTATGCTTGTATGACGACTCCTTTTATTGAATCAATATTATGAGTAGCCTAGGGAGCCTCATATCTGGCCTAACGGCATTCATGTTCTTCTACATTTTATGAGAAAGGTTTAAAAGACGACGCATAGTTTTAGGTCTATGGAATGAGAGTAGTAGGGTGGTAAACGGCCTAAATGGTTCACTAAAGTACCACGTAGAGTTTACATCAATATTCCGAACTTTCATAATTTAA
		</sequence>
		<sequence>
			<taxon idref="thy_LS102_Juktan_SE"/>
			ATGAAATACTTATCATCTTGATTATTTACTCTAGACCACAAGCGCATTGGTATAATTTACAGAATAGTGGGAGTATGAGCAGGTTTCGTAGGTTTAGGCCTAAGAATCCTAATTCGTATACAACTATCAGACCCATATTTTAATATTATACCCTTCGAAGTCTATAATTATGTTATAACCAGTCACGGTATAATAATGATATTCTTCTTTCTTATGCCAGTGTTAATCGGCGGGTTTGGTAATATACTTTTACCAATCTTACTAAACTTAAACGATCTTAACCTACCGCGCCTAAATGCTTTAAGGGCTTGGCTATTGATGCCATCAATGGTACTAGTATTCGCTAGTATATGGTTCGGCAGTGGAACAGGATGAACATTTTACCCACCACTGTCCGGGGCCAGGTTTAGTCCAAGTATTGGTACCGACTTTTTGATGTTTTCGCTTCACCTGTCTGGTATTTCTAGTATATTCAGCTCATTAAACTTTATATGTACCATTATAAGAGCTTGAGGTGTGTCCGTGAATATTAAGGACACTGCTATAGTTATATGGGCTTACTTGTTTACGTCCATCTTACTTATATTGTCCCTACCAGTGCTAGCCGCTGGTATAACAATGCTGTTATTTGACCGGAACTTCAACTCATCATTCTTTGACCCAGTGGGCGGAGGGGACCCAGTCCTATTTCAACACTTATTTTGGTTCTTTGGTCACCCAGAGGTGTACGTGCTAATACTCCCGGCATTCGGTATGATTAGTCACATCTGTATAACGTTAAGTAAAGGAGAGCAACCATTTGGTTACTACGGTATGGTGTTCGCCATGTTCTCTATAGTCTGTTTAGGTAGGGTAGTATGAGCCCACCACATGTTCTCTATAGGTATGGATGTAAAGACTTCAGTCTTTTTCAGGTCTGTAACTATGATAATTGCGGTACCCACGGGTATCAAGATCTTCACGTGACTTTACATGCTAGCCAGAAGCTCAAAAAAGGCCAATAACCCAATCGTGTGGTGGGTGTACGGCTTCATAATGCTGTTTACTATCGGAGGAGTGACAGGGATAGTGCTATCCTCATCAGTTCTAGATGTGATGCTACACGATACTTGGTTCGTTGTAGCACACTTCCACTATGTATTCTCTTTAGGGTCCTATAGGGGGGTAGTGCTATCCACCATATGGTGGTGGCCACTACTAACGGGCTTAAACCTGAGTAGCATACTGTTAAAGGCGCACTTCATTCTATCTATGGTAGGATTCAATCTATGTTTCTTCCCAATACACTACTTCGGGTTATGTGGTTTACCACGACGTGTATGCTTGTATGACGACTCCTTTTACTGAATCAATATTATGAGTAGCCTAGGGAGCCTCATATCTGGCCTAACGGCATTCATGTTCTTCTACATTTTATGGGAAAGGTTTAAAAGACGACGCATAGTTTTAGGCCTATGGAATGAGAGTAGTAGGGTGGTAAACGGCCTAAATGGTTCACTAAAGTACCACGTAGAGTTTACATCAATATTCCGAACTTTCATAATTTAA
		</sequence>
		<sequence>
			<taxon idref="let_EF570120_farm_Vardar_RBT2_MK"/>
			ATGAAATACTCATCATCTTGATTATTTACTCTAGACCACAAGCGCATCGGCATAATTTACAGAATAGTGGGAGTATGAGCGGGTTTCGTAGGTTTAGGCCTAAGAATCCTAATTCGTATACAACTATCAGACCCCTATTTTAATATTATACCCTTCGAAGTCTATAACTATGTTATAACCAGTCATGGTATAATAATGATATTCTTCTTTCTTATGCCAGTGTTAATCGGCGGGTTCGGTAATATACTTTTACCAATCTTACTAAACTTAAACGATCTTAACCTACCGCGCCTAAATGCTTTAAGGGCTTGGCTATTGATGCCATCAATGGTGCTAGTATTCGCTAGTATGTGGTTCGGCAGTGGGACAGGATGAACATTTTACCCACCACTGTCCGGGGCCAGGTTTAGTCCAAGCATTGGTACCGACTTTTTGATGTTCTCGCTTCACCTGTCTGGTATTTCCAGTATATTCAGCTCATTAAACTTTATATGTACCATTATAAGAGCTTGAGGTGTGTCCGTTAATATTAAGGACACTGCTATAGTTATATGGGCTTACTTGTTTACGTCCATCTTACTTATACTGTCCCTACCAGTGCTAGCCGCTGGGATAACAATGCTGTTATTTGACCGGAACTTCAACTCATCCTTCTTTGACCCAGTGGGCGGAGGGGACCCAGTCCTATTCCAACACTTATTTTGGTTCTTTGGCCACCCAGAGGTGTACGTACTAATACTCCCAGCATTCGGTATGATTAGTCACATCTGTATAACGTTAAGTAAAGGAGAGCAACCATTTGGTTACTACGGTATGGTGTTCGCCATGTTCTCTATAGTCTGCTTAGGTAGGGTAGTATGAGCCCACCACATGTTCTCTATAGGTATGGATGTAAAGACTTCAGTCTTTTTCAGGTCTGTAACTATGATAATTGCGGTACCCACGGGTATCAAGATCTTCACGTGACTTTACATGCTAACCAGAAGCTCAAAAAAGGCCAATAACCCAATCGTGTGGTGGGTGTACGGCTTCATAATACTGTTTACTATCGGAGGAGTGACAGGGATAGTGCTATCCTCATCAGTTCTAGATGTGATGCTACACGATACCTGGTTCGTTGTAGCACACTTCCACTACGTATTCTCTTTAGGGTCCTATAGGGGGGTAGTGCTATCCACCATATGGTGGTGGCCACTCCTAACGGGCTTAAACCTGAGTAGTATACTACTAAAGGCGCATTTTATTCTATCTATGGTAGGATTCAATCTATGTTTCTTCCCAATACACTACTTCGGGTTATGTGGTTTACCACGACGTGTATGCTTGTATGACGACTCCTTTTATTGAATCAATATCTTGAGTAGCCTAGGGAGCCTTATATCTGGTCTAACGGCATTCATGTTCTTCTACATTTTATGAGAAAGGTTTAAAAGACGACGCATAGTTTTAGGCCTATGGAATGAGAGTAGTAGGGTGGTAAACGGCCTAAATGGTTCACTAAAGTACCACGTAGAGTTTACATCAATATTCCGAACTTTCATAATTTAA
		</sequence>
		<sequence>
			<taxon idref="myk_AF479750_RBT1_farm_FI"/>
			ATGAAATACTCATCATCTTGATTATTTACTCTAGACCACAAGCGCATCGGTATAATTTACAGAATAGTGGGGGTATGAGCGGGTTTCGTAGGTTTAGGCCTAAGAATCCTAATTCGTATACAACTATCAGACCCCTATTTTAATATTATACCCTTCGAAGTCTATAACTATGTTATAACCAGTCATGGTATAATAATGATATTTTTCTTTCTTATGCCAGTGTTAATCGGCGGGTTCGGTAATATACTTTTACCAATCTTACTAAACTTAAACGATCTTAACCTACCGCGCCTAAATGCTTTAAGGGCTTGGCTATTGATGCCATCAATGGTGCTAGTATTCGCTAGTATGTGGTTCGGCAGTGGGACAGGATGAACATTTTACCCACCACTGTCCGGGGCCAGGTTTAGTCCAAGCATTGGTACCGACTTTTTGATGTTTTCGCTTCACCTGTCTGGTATTTCCAGTATATTCAGCTCATTAAACTTTATATGTACCATTATAAGAGCTTGAGGTGTGTCCGTGAATATTAAGGACACTGCTATAGTTATATGGGCTTACTTGTTTACGTCCATCTTACTTATACTGTCCCTACCAGTGCTAGCCGCTGGGATAACAATGCTGTTATTTGACCGGAACTTCAACTCATCCTTCTTTGACCCAGTGGGCGGAGGGGACCCAGTCCTATTCCAACACTTATTTTGGTTCTTTGGCCACCCAGAGGTGTACGTACTAATACTCCCAGCATTCGGTATGATTAGTCACATCTGTATAACGTTAAGTAAAGGAGAGCAACCATTTGGTTACTACGGTATGGTGTTCGCCATGTTCTCTATAGTCTGCTTAGGTAGGGTAGTATGAGCCCACCATATGTTCTCTATAGGTATGGATGTAAAGACTTCAGTCTTTTTCAGGTCTGTAACTATGATAATTGCGGTACCCACGGGTATCAAGATCTTCACGTGACTTTACATGCTAACCAGAAGCTCAAAAAAGGCCAATAACCCAATCGTGTGGTGGGTGTACGGCTTCATAATACTGTTTACTATCGGAGGAGTGACAGGGATAGTGCTATCCTCATCAGTTCTAGATGTGATGCTACACGATACCTGGTTCGTTGTAGCACACTTCCACTACGTATTCTCTTTAGGGTCCTATAGGGGGGTAGTGCTATCCACCATATGGTGGTGGCCACTCCTAACGGGCTTAAACCTGAGTAGTATACTACTAAAGGCGCACTTCATTCTATCTATGGTAGGATTCAATCTATGTTTCTTCCCAATACACTACTTCGGGTTATGTGGTTTACCACGACGTGTATGCTTGTATGACGACTCCTTTTATTGAATCAATATCTTGAGTAGCCTAGGGAGCCTCATATCTGGTCTAACGGCATTCATGTTCTTCTACATTTTATGAGAAAGGTTTAAAAGACGACGCATAGTTTTAGGTCTATGGAATGAGAGTAGTAGGGTGGTAAACGGCCTAAATGGTTCACTAAAGTACCACGTAGAGTTTACATCAATATTCCGAACTTTCATAATTTAA
		</sequence>
		<sequence>
			<taxon idref="sal_EF524577_Farm_3_Vardar_MK"/>
			ATGCAATACTTATCATCTTGATTATTTACTCTAGATCACAAGCGTATTGGTATAATATACAGTATCGTTGGCGTGTGAGCAGGTTTCGTAGGATTAGGGCTAAGTATACTTATTCGTATACAGTTATCAGACCCGTACTTCAACATAATACCATTCGAAGTTTATAAATACGTTATTACCAGACATGGTATTATAATGATATTCTTCTTCTTAATGCCAGTTTTAATCGGGGGTTTCGGTAATATATTATTACCCATACTATTAAATTTAAATGACCTTAATTTACCCCGTTTAAAAGCTTTAAGAGCTTGACTATTAATGCCATCCATGGTCCTAGTATTTGCCAGAATATGGTTTGGTAGAGGTACAGGATGAACTTTTTACCCGCCCCTATCTGGGGCAAGGTTCAGCCCGAGAGTTGGGACTGACTTCTTAATGTTTTCCTTACACCTATCTGGAATATCTAGTATATTCAGATCGTTAAACTTTATATGCACTATAATCAGGGCTTGAGGTGTATCCGTCAATGTAAAGGATACAGCAATAGTGATATGAGCTTATTTATTTACTTCCATATTATTAATACTGTCCCTACCAGTTCTAGCAGCTGGTATAACTATGTTATTATTTGATCGTAAATTCAACTCATCCTTTTTTGATCCAGTCGGTGGAGGAGACCCAGTGCTATTCCAACACCTATTTTGGTTCTTTGGACACCCTGAGGTGTACGTATTAATATTGCCTGCATTCGGTATGATTAGTCATATATGTATAACGTTGAGTAATGGGGAACAACCTTTCGGTTATTACGGGATGGTGTTTGCAATGTTTTCAATAGTGTGCCTGGGTAGAGTAGTGTGGGCCCACCACATGTTCTCAATAGGTATGGATGTAAAGACTTCGGTCTTTTTCAGGTCGGTAACTATGATAATCGCCGTGCCAACGGGTATAAAGATATTCACATGACTTTACATGCTTTCTAGCAGGTCAAATAAGTTTAATAATCCAATAGTATGATGGGTTTACGGGTTCATCATACTTTTTACTATTGGAGGTGTTACAGGGATAGTCCTATCCTCCTCTGTGTTAGATGTAATGTTACATGATACCTGGTTTGTAGTAGCACACTTCCACTACGTTTTCTCATTAGGGTCGTATAGGGGTGTGGTGCTATCTACTATATGGTGGTGACCCCTGCTCACAGGATTAAACCTCAGAAGCATACTACTAAAGGCACATTTTATACTGTCCATGGTCGGATTCAACTTATGTTTCTTCCCAATACACTACTTTGGCCTATGTGGTTTACCACGACGAGTATGCTTATATGATGACTCATTCTACTGAATAAATATAACGAGTAGCCTAGGTAGTCTCATATCTGGTCTAACAGCTTTTATGTTCTTCTACATACTGTGGGAGAGGTTCAAAAGACGACGTATAGTACTAGGATTATGAAATGAGAGTAGCAGTGTAGTAAACGGCCTAAAAGGGTCATTAAAGTATCATGTAGAGTTCACATCAATATTCCGAACTTTCATAATTTAA
		</sequence>
		<sequence>
			<taxon idref="sal_EU223246_RBT03_Laerdalselva_NOR"/>
			ATGAAATACTCATCATCTTGATTATTTACTCTAGACCACAAGCGCATCGGTATAATTTACAGAATAGTGGGGGTATGAGCGGGTTTCGTAGGTTTAGGCCTAAGAATCCTAATTCGTATACAACTATCAGACCCCTATTTTAATATTATACCCTTCGAAGTCTATAACTATGTTATAACCAGTCATGGTATAATAATGATATTCTTCTTTCTTATGCCAGTGTTAATCGGCGGGTTCGGTAATATACTTTTACCAATCTTACTAAACTTAAACGATCTTAACCTACCGCGCCTAAATGCTTTAAGGGCTTGGCTATTGATGCCATCAATGGTGCTAGTATTCGCTAGTATGTGGTTCGGCAGTGGGACAGGATGAACATTTTACCCACCACTGTCCGGGGCCAGGTTTAGTCCAAGCATTGGTACCGACTTTTTGATGTTTTCGCTTCACCTGTCTGGTATTTCCAGTATATTCAGCTCATTAAACTTTATATGTACCATTATAAGAGCTTGAGGTGTGTCCGTGAATATTAAGGACACTGCTATAGTTATATGGGCTTACTTGTTTACGTCCATCTTACTTATACTGTCCCTACCAGTGCTAGCCGCTGGGATAACAATGCTGTTATTTGACCGGAACTTCAACTCATCCTTCTTTGACCCAGTGGGCGGAGGGGACCCAGTCCTATTCCAACACTTATTTTGGTTCTTTGGCCACCCAGAGGTGTACGTACTAATACTCCCAGCATTCGGTATGATTAGTCACATCTGTATAACGTTAAGTAAAGGAGAGCAACCATTTGGTTACTACGGTATGGTGTTCGCCATGTTCTCTATAGTCTGCTTAGGTAGGGTAGTATGAGCCCACCATATGTTCTCTATAGGTATGGATGTAAAGACTTCAGTCTTTTTCAGGTCTGTAACTATGATAATTGCGGTACCCACGGGTATCAAGATCTTCACGTGACTTTACATGCTAACCAGAAGCTCAAAAAAGGCCAATAACCCAATCGTGTGGTGGGTGTACGGCTTCATAATACTGTTTACTATCGGAGGAGTGACAGGGATAGTGCTATCCTCATCAGTTCTAGATGTGATGCTACACGATACCTGGTTCGTTGTAGCACACTTCCACTACGTATTCTCTTTAGGGTCCTATAGGGGGGTAGTGCTATCCACCATATGGTGGTGGCCACTCCTAACGGGCTTAAACCTGAGTAGTATACTACTAAAGGCGCACTTCATTCTATCTATGGTAGGATTCAATCTATGTTTCTTCCCAATACACTACTTCGGGTTATGTGGTTTACCACGACGTGTATGCTTGTATGACGACTCCTTTTATTGAATCAATATCTTGAGTAGCCTAGGGAGCCTCATATCTGGTCTAACGGCATTCATGTTCTTCTACATTTTATGAGAAAGGTTTAAAAGACGACGCATAGTTTTAGGTCTATGGAATGAGAGTAGTAGGGTGGTAAACGGCCTAAATGGTTCACTAAAGTACCACGTAGAGTTTACATCAATATTCCGAACTTTCATAATTTAA
		</sequence>
		<sequence>
			<taxon idref="thy_AF540901_ThyBa07_Pyalma_RU"/>
			ATGAAATACTTATCATCTTGATTATTTACTCTAGACCACAAGCGCATTGGTATAATTTACAGAATAGTGGGGGTATGAGCAGGTTTCGTAGGTTTAGGCCTAAGAATCCTAATTCGTATACAACTATCAGACCCATATTTTAATATTATACCCTTCGAAGTCTATAACTATGTTATAACCAGTCATGGTATAATAATGATATTCTTCTTTCTTATGCCAGTGTTAATCGGCGGGTTCGGTAATATACTTTTACCAGTCTTACTAAACTTAAACGATCTTAACCTACCGCGCCTAAATGCTTTAAGGGCTTGGCTATTGATGCCATCAATGGTGCTAGTATTCGCTAGTATATGGTTCGGCAGTGGAACAGGATGAACATTTTACCCACCACTGTCCGGGGCCAGGTTTAGTCCAAGCATTGGTACCGACTTTTTGATGTTTTCGCTTCACCTGTCTGGTATTTCTAGTATATTCAGCTCATTAAACTTTATATGTACCATTATAAGAGCTTGAGGTGTGTCCGTGAATATTAAGGACACTGCTATAGTTATATGGTCTTACTTGTTTACGTCCATCTTACTTATATTGTCCCTACCAGTGCTAGCCGCTGGGATAACAATGCTGTTATTTGATCGGAACTTCAATTCATCATTCTTTGACCCAGTGGGCGGAGGGGACCCAGTCCTATTTCAACACTTATTTTGGTTCTTTGGTCACCCAGAGGTGTACGTGCTAATACTCCCGGCATTCGGCATGATTAGTCACATCTGTATAACGTTAAGTAAAGGAGAGCAACCATTTGGTTACTACGGTATGGTGTTCGCCATGTTCTCTATAGTCTGTTTAGGTAGGGTAGTATGAGCCCACCATATGTTCTCTATAGGCATGGATGTAAAGACTTCAGTCTTTTTCAGGTCTGTAACTATGATAATTGCGGTACCCACGGGTATCAAGATCTTCACGTGACTTTACATGCTAGCCAGAAGCTCAAAAAAGGTCAATAACCCAATCGTGTGGTGGGTGTACGGCTTCATAATACTGTTTACTATCGGAGGAGTGACAGGGATAGTGCTATCCTCATCAGTTCTAGATGTGATGCTACATGATACCTGGTTCGTTGTAGCACACTTCCACTACGTATTCTCTTTAGGGTCCTATAGGGGGGTAGTGCTATCCACCATATGGTGGTGGCCACTACTAACGGGCTTAAACCTGAGTAGCATACTATTAAAGGCGCACTTCATTCTATCTATGGTAGGATTTAATCTATGTTTCTTCCCGATACACTACTTCGGGTTATGTGGTTTACCACGACGTGTATGCTTGTATGACGACTCCTTTTACTGGGTCAATATTATGAGTAGCCTAGGGAGCCTCATATCTGGCCTAACGGCATTCATGTTCTTCTACATTTTATGAGAAAGGTTTAAAAGACGACGCATAGTTTTAGGTCTATGGAATGAGAGTAGTAGGGTGGTAAACGGCCTAAATGGCTCACTAAAGTACCACGTAGAGTTTACATCAATATTCCGAACTTTCATAATTTAA
		</sequence>
		<sequence>
			<taxon idref="thy_AF540903_ThyBa06_Poroeno_FI"/>
			ATGAAATACTTATCATCTTGATTATTTACTCTAGACCACAAGCGCATTGGTATAATTTACAGAATAGTGGGAGTATGAGCAGGTTTCGTAGGTTTAGGCCTAAGAATCCTAATTCGTATACAACTATCAGACCCATATTTTAATATTATACCCTTCGAAGTCTATAACTATGTTATAACCAGTCATGGTATAATAATGATATTCTTCTTTCTTATGCCAGTGTTAATCGGCGGGTTCGGTAATATACTTTTACCTATCTTACTAAACTTAAACGATCTTAACCTACCGCGACTAAATGCTTTAAGGGCTTGGCTATTGATGCCATCAATGGTGCTAGTATTCGCTAGTATATGGTTCGGCAGTGGAACAGGATGAACATTTTACCCACCACTGTCCGGGGCCAGGTTTAGACCAAGTATCGGTACCGACTTTTTGATGTTTTCGCTCCACCTGTCGGGTATTTCTAGTATATTCAGCTCATTAAACTTTATATGCACCATTATAAGAGCTTGAGGTGTGTCCGTGAATATTAAGGACACTGCTATAGTTATATGGGCTTACTTGTTTACGTCCATCTTGCTTATATTGTCCCTACCAGTGCTAGCCGCTGGGATAACAATGCTGTTATTTGACCGGAACTTCAACTCATCATTCTTTGACCCAGTGGGCGGAGGGGACCCAGTCCTATTTCAACACTTATTTTGGTTCTTTGGTCACCCAGAGGTGTACGTGCTAATACTCCCGGCATTCGGTATGATTAGTCACATCTGTATAACGCTAAGTAAAGGAGAGCAACCATTTGGTTACTACGGTATGGTGTTCGCCATGTTCTCTATAGTCTGTTTAGGTAGGGTAGTATGAGCCCACCATATGTTCTCTATAGGTATGGATGTAAAGACTTCAGTCTTTTTCAGGTCTGTAACTATGGTAATTGCGGTACCCACGGGTATCAAGATTTTCACGTGACTTTACATGCTAGCCAGAAGCTCAAAAAAGGCCAATAACCCAATCGTGTGGTGGGTGTACGGCTTCATAATACTGTTTACTATCGGAGGAGTGACAGGGATAGTGCTATCCTCATCAGTTCTAGATGTGATGCTACACGATACTTGGTTCGTTGTAGCACACTTCCACTACGTATTCTCTTTAGGGTCCTATAGGGGGGTAGTGCTATCCACCATATGGTGGTGGCCACTACTAACGGGCTTAAACCTGAGTAGTATACTGTTAAAGGCGCACTTCATCCTATCTATGGTAGGATTCAATCTATGTTTCTTCCCAATACACTACTTCGGGTTATGCGGTTTACCGCGACGTGTATGCTTGTATGACGATTCCTTTTACTGAATCAATATTATGAGTAGCCTAGGGAGCCTCATATCTGGCCTAACGGCATTCATGTTCTTCTACATTTTATGGGAAAGGTTTAAAAGACGACGCATAGTTTTAGGTCTATGGAATGAGAGTAGTAGGGTGGTAAACGGTCTAAATGGTTCACTAAAGTACCACGTAGAGTTTACATCGATATTCCGAACTTTCATAATTTAA
		</sequence>
		<sequence>
			<taxon idref="thy_AY472084_ThyBa08_Soivio_FI"/>
			ATGAAATACTTATCATCTTGATTATTTACTCTAGACCACAAGCGCATTGGTATAATTTACAGAATAGTGGGAGTATGAGCAGGTTTCGTAGGTTTAGGCCTAAGAATCCTAATTCGTATACAACTATCAGACCCATATTTTAATATTATACCCTTCGAAGTCTATAACTATGTTATAACCAGYCATGGTATAATAATGATATTCTTCTTTCTTATGCCAGTGTTAATCGGCGGGTTCGGTAATATACTTTTACCAATCTTACTAAACTTAAACGATCTTAACCTACCGCGACTAAATGCTTTAAGGGCTTGGCTATTAATGCCATCAATGGTGCTAGTATTCGCTAGTATATGGTTCGGCAGTGGAACAGGATGAACATTTTACCCACCACTGTCCGGGGCCAGGTTTAGACCAAGTATCGGTACCGACTTTTTGATGTTTTCGCTTCACCTGTCGGGTATTTCTAGTATATTCAGCTCATTAAACTTTATATGTACCATTATAAGAGCTTGAGGTGTGTCCGTGAATATTAAGGACACTGCTATAGTTATATGGGCTTACTTGTTTACGTCCATCTTACTTATATTGTCCCTACCAGTGCTAGCCGCTGGGATAACAATGCTGTTATTTGACCGGAACTTCAACTCATCATTCTTTGACCCAGTSGGCGGAGGGGACCCAGTCCTATTTCAACACTTATTTTGGTTCTTTGGTCACCCAGAGGTGTACGTGCTAATACTCCCGGCATTCGGTATGATTAGTCATATCTGTATAACGCTAAGTAAAGGAGAGCAACCATTTGGTTACTACGGTATGGTGTTCGCCATGTTCTCTATAGTCTGTTTAGGTAGGGTAGTATGAGCCCACCATATGTTCTCTATAGGTATGGATGTAAAGACTTCAGTCTTTTTCAGGTCTGTAACTATGGTAATTGCGGTACCCACGGGTATCAAGATCTTCACGTGACTTTACATGCTAGCCAGAAGCTCAAAAAAGGCCAATAACCCAATCGTGTGGTGGGTGTACGGCTTCATAATACTGTTTACTATCGGAGGAGTGACAGGGATAGTGCTATCCTCATCAGTTCTAGATGTGATGCTACACGATACTTGGTTCGTTGTAGCACACTTCCACTACGTATTCTCTTTGGGGTCCTATAGGGGGGTAGTGCTATCCACCATATGGTGATGGCCACTACTAACGGGCTTAAACCTGAGTAGTATACTGTTAAAGGCACACTTCATCCTATCTATGGTAGGATTCAATCTATGTTTCTTCCCAATACACTACTTCGGGTTATGTGGTTTACCGCGACGTGTATGCTTGTATGACGATTCCTTTTACTGAATCAATATTATGAGTAGCCTAGGGAGCCTCATATCTGGCCTAACGGCATTCATGTTCTTCTACATTTTATGGGAAAGGTTTAAAAGACGACGCATAGTTTTAGGTCTATGGAATGAGAGTAGTAGGGTGGTAAACGGTCTAAATGGTTCACTAAAGTACCACGTAGAGTTTACATCGATATTCCGAACTTTCATAATTTAA
		</sequence>
		<sequence>
			<taxon idref="thy_AY472085_ThyWs05_Penninki_FI"/>
			ATGAAATACTTATCATCTTGATTATTTACCCTAGACCACAAGCGCATTGGTATAATTTACAGAATAGTGGGAGTATGAGCAGGTTTCGTAGGTTTAGGCCTAAGAATCCTAATTCGTATACAACTATCAGACCCATATTTTAATATTATACCCTTCGAAGTCTATAACTATGTTATAACCAGTCATGGTATAATAATGATATTCTTCTTTCTTATGCCAGTGTTAATCGGCGGGTTCGGTAATATACTTTTACCAATCTTACTAAACTTAAACGATCTTAACCTACCGCGCCTAAATGCTTTAAGGGCTTGGCTATTGATGCCATCAATGGTGCTAGTATTCGCTAGTATGTGGTTCGGCAGTGGAACAGGATGAACATTTTACCCACCACTGTCCGGGGCCAGGTTTAGTCCAAGCATTGGTACCGACTTTTTGATGTTTTCGCTTCACCTGTCTGGTATTTCTAGTATATTCAGCTCATTAAACTTCATATGCACCATTATAAGAGCTTGAGGTGTGTCCGTGAATATTAAGGACACTGCTATAGTTATATGGGCTTACTTGTTTACGTCCATCTTACTTATATTGTCCCTACCAGTGCTAGCCGCTGGGATAACAATGCTGTTATTTGACCGAAACTTCAACTCATCCTTCTTTGACCCAGTGGGCGGAGGGGACCCAGTCCTATTTCAACACTTATTTTGGTTCTTTGGTCACCCAGAGGTTTACGTGCTAATACTCCCGGCATTCGGTATGATTAGTCACATCTGTATAACGTTAAGTAAAGGAGAGCAACCATTTGGTTACTACGGTATGGTGTTCGCCATGTTCTCTATAGTCTGTTTAGGTAGGGTAGTATGGGCCCACCACATGTTCTCTATAGGTATGGATGTAAAGACTTCAGTCTTTTTCAGGTCTGTAACTATGATAATTGCGGTACCCACGGGCATCAAGATCTTCACGTGACTTTACATGCTAACCAGAAGCTCAAAAAAGGCCAATAACCCAATCGTGTGGTGGGTGTACGGCTTCATAATACTGTTTACTATCGGAGGAGTGACAGGGATAGTGCTATCCTCATCAGTTCTAGATGTGATGCTACACGATACCTGGTTCGTTGTAGCACACTTCCACTATGTATTCTCTTTAGGGTCCTATAGTGGGGTAGTGCTATCCACCATATGGTGGTGGCCACTACTAACGGGCTTAAACCTGAGTAGCATACTATTAAAGGCGCACTTCATTCTATCTATGGTAGGATTCAATCTATGTTTCTTCCCAATACACTACTTCGGGTTGTGTGGTTTACCACGACGTGTATGCTTGTATGATGACTCCTTTTACTGAATCAATATTATGAGTAGCCTAGGGAGCCTCATATCTGGCCTAACGGCATTCATGTTCTTCTACATTTTATGAGAAAGGTTTAAAAGACGACGCATAGTTTTAGGCCTATGGAGTGAGAGTAGCAGGGTGGTAAACGGCCTAAATGGTTCACTAAAGTACCACGTAGAGTTTACATCAATATTCCGAACTTTCATAATTTAA
		</sequence>
		<sequence>
			<taxon idref="thy_DQ180333_ThyBa09_Nagereatnu_SE"/>
			ATGAAATACTTATCATCTTGATTATTTACTCTAGACCACAAGCGCATTGGTATAATTTACAGAATAGTGGGAGTATGAGCAGGTTTCGTAGGTTTAGGCCTAAGAATCCTAATTCGTATACAACTATCAGACCCATATTTTAATATTATACCCTTCGAAGTCTATAACTATGTTATAACCAGTCATGGTATAATAATGATATTCTTCTTTCTTATGCCAGTGTTAATCGGCGGGTTCGGTAATATACTTTTACCTATCTTACTAAACTTAAACGATCTTAACCTACCGCGACTAAATGCTTTAAGGGCTTGGCTATTGATGCCATCAATGGTGCTAGTATTCGCTAGTATATGGTTCGGCAGTGGAACAGGATGAACATTTTACCCACCACTGTCCGGGGCCAGGTTTAGACCAAGTATCGGTACCGACTTTTTGATGTTTTCGCTTCACCTGTCGGGTATTTCTAGTATATTCAGCTCATTAAACTTTATATGCACCATTATAAGAGCTTGAGGTGTGTCCGTGAATATTAAGGACACTGCTATAGTTATATGGGCTTACTTGTTTACGTCCATCTTACTTATATTGTCCCTACCAGTGCTAGCCGCTGGGATAACAATGCTGTTATTTGACCGGAACTTCAACTCATCATTCTTTGACCCAGTGGGCGGAGGGGACCCAGTCCTATTTCAACACTTATTTTGGTTCTTTGGTCACCCAGAGGTGTACGTGCTAATACTCCCGGCATTCGGTATGATTAGTCACATCTGTATAACGCTAAGTAAAGGAGAGCAACCATTTGGTTACTACGGTATGGTGTTCGCCATGTTCTCTATAGTCTGTTTAGGTAGGGTAGTATGAGCCCACCATATGTTCTCCATAGGTATGGATGTAAAGACTTCAGTCTTTTTCAGGTCTGTAACTATGGTAATTGCGGTACCCACGGGTATCAAGATCTTCACGTGACTTTACATGCTAGCCAGAAGCTCAAAAAAGGCCAATAACCCAATCGTGTGGTGGGTGTACGGCTTTATAATACTGTTTACTATCGGAGGAGTGACAGGGATAGTGCTATCCTCATCAGTTCTAGATGTGATGCTACACGATACTTGGTTCGTTGTAGCACACTTCCACTACGTATTCTCTTTAGGGTCCTATAGGGGGGTAGTGCTATCCACCATATGGTGGTGGCCACTACTAACGGGCTTAAACCTGAGTAGTATACTGTTAAAGGCGCACTTCATTCTATCTATGGTAGGATTCAATCTATGTTTCTTCCCAATACACTACTTCGGGTTATGTGGTTTACCGCGACGTGTATGCTTGTATGACGATTCCTTTTACTGAATCAATATTATGAGTAGCCTAGGGAGCCTCATATCTGGCCTAACGGCATTCATGTTCTTCTACATTTTATGGGAAAGGTTTAAAAGACGACGCATAGTTTTAGGTCTATGGAATGAGAGTAGTAGGGTGGTAAACGGTCTAAATGGTTCACTAAAGTACCACGTAGAGTTTACATCGATATTCCGAACTTTCATAATTTAA
		</sequence>
		<sequence>
			<taxon idref="thy_EF495063_ThyBa10_Radunia_PL"/>
			ATGAAATACTTATCATCTTGATTATTTACCTTAGACCACAAGCGCATTGGTATAATCTACAGAATAGTGGGGGTATGAGCAGGTTTCGTAGGTTTAGGCCTAAGAATCCTAATTCGTATACAACTATCAGACCCATATTTTAATATTATGCCCTTCGAAGTCTATAACTATGTTATAACCAGTCATGGTATAATAATGATATTCTTCTTTCTTATGCCAGTGTTAATCGGCGGGTTCGGTAATATACTTTTACCAATCTTACTAAGCTTAAACGATCTTAACCTACCGCGCCTAAATGCTTTAAGGGCTTGGCTATTGATGCCATCAATGGTGCTAGTATTCGCTAGTATGTGGTTCGGCAGTGGAACAGGATGAACATTTTACCCACCACTGTCCGGGGCCAGGTTTAGTCCAAGCATTGGTACCGACTTTTTGATGTTTTCGCTTCACCTGTCTGGTATCTCTAGTATATTGAGCTCATTAAACTTTATATGCACCATTATAAGAGCTTGAGGTGTGTCCGTGAATATTAAGGACACTGCTATAGTTATATGGGCTTACTTGTTTACGTCCATCTTGCTTATATTGTCCCTACCAGTGCTAGCCGCTGGGATAACAATGCTGTTATTTGACCGGAACTTCAACTCATCATTCTTTGACCCAGTGGGCGGAGGGGACCCAGTCCTATTTCAACACTTATTTTGGTTCTTTGGTCACCCAGAGGTGTACGTGCTAATACTCCCGGCATTCGGTATGATTAGTCACATCTGTATAACGCTAAGTAACGGAGAGCAACCATTTGGTTACTACGGCATGGTGTTCGCCATGTTCTCTATAGTCTGTTTAGGTAGGGTAGTATGGGCCCACCATATGTTCTCTATAGGTATGGATGTAAAGACTTCAGTCTTTTTCAGGTCTGTAACTATGATAATTGCGGTACCCACGGGTATCAAGATCTTTACGTGACTTTACATGCTAACCAGAAGCTCAAAAAAGGCCAATAACCCAATCGTGTGGTGGGTGTACGGCTTCATAATACTGTTTACTATCGGAGGGGTGACAGGGATAGTGCTATCCTCATCAGTTCTAGATGTGATGCTACACGATACCTGGTTCGTTGTAGCACACTTCCACTACGTATTCTCTTTAGGGTCCTATAGGGGGGTAGTGCTATCCACCATATGGTGGTGGCCACTCCTAACGGGCTTAAACCTTAGTAGCATACTATTAAAGGCGCACTTCATTCTATCCATGGTAGGATTCAATCTATGTTTCTTCCCAATACACTACTTCGGGTTATGTGGTTTACCACGACGTGTATGCTTGTATGACGACTCCTTTTACTGAATCAATATTATGAGAAGCCTAGGGAGACTCATATCTGGCCTAACGGCATTCATGTTCTTCTACATTTTATGGGAAAGGTTTAAAAGACGACGCATAGTTTTAGGACTATGGAGTGAGAGTAGTAGGGTGGTAAACGGGCTAAATGGTTCACTAAAGTACCACGTAGAGTTTACATCAATATTCCGAACTTTCATAATCTAA
		</sequence>
		<sequence>
			<taxon idref="thy_EF527269_Hnilec_SK"/>
			ATGAAATACTTATCATCTTGATTATTTACTCTAGATCACAAGCGCATTGGTATAATTTACAGAATAGTGGGAGTATGAGCAGGTTTTGTAGGTTTAGGCCTAAGAATCCTAATTCGTATACAACTATCAGACCCCTATTTTAATATTATACCCTTCGAAGTCTATAACTATGTTATAACCAGTCATGGTATAATAATGATATTCTTCTTTCTTATGCCAGTGTTAATCGGCGGGTTCGGTAATATACTTTTACCAATCTTACTAAACTTAAACGACCTTAACCTACCGCGCCTAAATGCTTTAAGGGCTTGGCTATTGATGCCATCAATGGTGCTAGTATTCGCTAGTATATGGTTCGGCAGTGGAACAGGATGAACATTTTACCCCCCACTGTCCGGGGCCAGGTTTAGTCCAAGTATTGGTACCGACTTTTTGATGTTTTCGCTTCACCTGTCTGGTATTTCTAGTATATTCAGCTCATTAAACTTCATATGCACCATTATAAGGGCTTGAGGTGTGTCCGTGAATATTAAGGACACTGCTATAGTTATATGGGCTTACTTGTTTACGTCCATCTTACTTATATTGTCCCTACCAGTGCTAGCTGCTGGGATAACAATGCTGTTATTTGACCGGAACTTCAACTCATCATTCTTTGACCCAGTGGGTGGAGGGGACCCAGTCCTATTTCAACACCTATTTTGGTTCTTTGGTCACCCAGAGGTGTACGTGCTAATACTCCCGGCATTCGGTATGATTAGCCACATCTGTATAACGCTAAGTAAAGGAGAGCAACCATTTGGTTACTACGGTATGGTGTTCGCCATGTTCTCTATAGTCTGCTTAGGTAGGGTAGTATGAGCCCATCATATGTTCTCTATAGGTATGGATGTAAAGACTTCAGTCTTTTTCAGATCTGTAACTATGATAATTGCGGTACCCACGGGTATCAAGATCTTCACGTGACTTTACATGCTAACCAGAAGCTCAAAAAAGGCCAATAACCCAATCGTGTGGTGGGTGTACGGCTTCATAATACTGTTCACTATCGGAGGAGTGACAGGGATAGTGCTATCCTCATCAGTTCTAGATGTGATGCTACACGATACCTGGTTCGTTGTAGCACACTTCCACTACGTATTCTCTTTAGGGTCCTATAGGGGGGTAGTACTATCCACCATATGGTGGTGGCCACTCCTAACGGGCTTAAACCTGAGTAGAATACTATTAAAGGCGCACTTCATACTATCTATGGTGGGGTTCAATCTATGTTTCTTCCCAATACACTACTTCGGGTTATGTGGTTTACCACGACGTGTATGTTTGTATGACGACTCCTTTTACTGAATCAACATTGTGAGTAGCCTAGGGAGCCTCATATCTGGCCTAACGGCATTCATGTTCTTCTACATTTTATGAGAAAGGTTTAAAAGACGACGCATAGTTTTAGGACTATGGAATGAGAGTAGTAGGGTGGTAAACGGCCTAAATGGTTCACTAAAGTATCACGTAGAGTTTACATCAATATTCCGAACTTTCATAATTTAA
		</sequence>
		<sequence>
			<taxon idref="thy_EF612464_ThyBa11_Ounasjoki_FI"/>
			ATGAAATACTTATCATCTTGATTATTTACTCTAGACCACAAGCGCATTGGTATAATTTACAGAATAGTGGGAGTATGAGCAGGTTTCGTAGGTTTAGGCCTAAGAATCCTAATTCGTATACAACTATCAGACCCATATTTTAATATTATACCCTTCGAAGTCTATAACTATGTTATAACCAGTCATGGTATAATAATGATATTCTTCTTTCTTATGCCAGTGTTAATCGGCGGGTTCGGTAATATACTTTTACCWATCTTACTAAACTTAAACGATCTTAACCTACCGCGMCTAAATGCTTTAAGGGCTTGGCTATTGATGCCATCAATGGTGCTAGTATTCGCTAGTATATGGTTCGGCAGTGGAACAGGATGAACATTTTACCCACCMCTGTCCGGGGCCAGGTTTAGWCCAAGYATYGGTACCGACTTTTTGATGTTWTCGCTYCACCTGTCKGGTATTTCTAGTATATTCAGCTCATTAAACTTTATATGCACCATTATAAGAGCTTGAGGTGTGTCCGTGAATATTAAGGACACTGCTATAGTTATATGGGCTTACTTGTTTACGTCCATCTTACTTATATTGTCCCTACCAGTGCTAGCCGCTGGGATAACAATGCTGTTATTTGACCGGAACTTCAACTCATCATTCTTTGACCCAGTGGGCGGAGGGGACCCAGTCCTATTTCAACACTTATTTTGGTTCTTTGGTCACCCAGAGGTGTACGTGCTAATACTCCCGGCATTCGGTATGATTAGTCACATCTGTATAACGYTAAGTAAAGGAGAGCAACCATTTGGTTACTACGGTATGGTGTTCGCCATGTTCTCTATAGTCTGTTTAGGTAGGGTAGTATGAGCCCACCATATGTTCTCTATAGGTATGGATGTAAAGACTTCAGTCTTTTTCAGGTCTGTAACTATGGTAATTGCGGTACCCACGGGTATCAAGATTTTCACGTGACTTTACATGCTAGCCAGAAGCTCAAAAAAGGCCAATAACCCAATCGTGTGGTGGGTGTACGGCTTCATAATACTGTTTACTATCGGAGGAGTGACAGGGATAGTGCTATCCTCATCAGTTCTAGATGTGATGCTACACGATACTTGGTTCGTTGTAGCACACTTCCACTACGTATTCTCTTTAGGGTCCTATAGGGGGGTAGTGCTATCCACCATATGGTGGTGGCCACTACTAACGGGCTTAAACCTGAGTAGTATACTGTTAAAGGCGCACTTCATTCTATCTATGGTAGGATTCAATCTATGTTTCTTCCCAATACACTACTTCGGGTTATGCGGTTTACCGCGACGTGTATGCTTGTATGACGATTCCTTTTACTGAATCAATATTATGAGTAGCCTAGGGAGCCTCATATCTGGCCTAACGGCATTCATGTTCTTCTACATTTTATGGGAAAGGTTTAAAAGACGACGCATAGTTTTAGGTCTATGGAATGAGAGTAGTAGGGTGGTAAACGGTCTAAATGGTTCACTAAAGTACCACGTAGAGTTTACATCGATATTCCGAACTTTCATAATTTAA
		</sequence>
	</alignment>

	<!-- The unique patterns from 1 to end                                       -->
	<!-- npatterns=174                                                           -->
	<patterns id="patterns" from="1" strip="false">
		<alignment idref="alignment"/>
	</patterns>

	<!-- A prior on the distribution node heights defined given                  -->
	<!-- a Yule speciation process (a pure birth process).                       -->
	<yuleModel id="yule" units="years">
		<birthRate>
			<parameter id="yule.birthRate" value="1.0" lower="0.0"/>
		</birthRate>
	</yuleModel>

	<!-- This is a simple constant population size coalescent model              -->
	<!-- that is used to generate an initial tree for the chain.                 -->
	<constantSize id="initialDemo" units="years">
		<populationSize>
			<parameter id="initialDemo.popSize" value="100.0"/>
		</populationSize>
	</constantSize>

	<!-- Construct a starting tree that is compatible with specified clade heights-->
	<rescaledTree id="startingTree">

		<!-- Construct a rough-and-ready UPGMA tree as an starting tree              -->
		<upgmaTree>
			<distanceMatrix correction="JC">
				<patterns>

					<!-- To generate UPGMA starting tree, only use the 1st aligment, which may be 1 of many aligments using this tree.-->
					<alignment idref="alignment"/>
				</patterns>
			</distanceMatrix>
		</upgmaTree>
		<clade>
			<taxa idref="132"/>
		</clade>
		<clade>
			<taxa idref="ingroup"/>
		</clade>
	</rescaledTree>

	<!-- Generate a tree model                                                   -->
	<treeModel id="treeModel">
		<upgmaTree idref="startingTree"/>
		<rootHeight>
			<parameter id="treeModel.rootHeight"/>
		</rootHeight>
		<nodeHeights internalNodes="true">
			<parameter id="treeModel.internalNodeHeights"/>
		</nodeHeights>
		<nodeHeights internalNodes="true" rootNode="true">
			<parameter id="treeModel.allInternalNodeHeights"/>
		</nodeHeights>
	</treeModel>

	<!-- Taxon Sets                                                              -->
	<tmrcaStatistic id="tmrca(132)" includeStem="false">
		<mrca>
			<taxa idref="132"/>
		</mrca>
		<treeModel idref="treeModel"/>
	</tmrcaStatistic>
	<monophylyStatistic id="monophyly(132)">
		<mrca>
			<taxa idref="132"/>
		</mrca>
		<treeModel idref="treeModel"/>
	</monophylyStatistic>
	<tmrcaStatistic id="tmrca(ingroup)" includeStem="false">
		<mrca>
			<taxa idref="ingroup"/>
		</mrca>
		<treeModel idref="treeModel"/>
	</tmrcaStatistic>
	<monophylyStatistic id="monophyly(ingroup)">
		<mrca>
			<taxa idref="ingroup"/>
		</mrca>
		<treeModel idref="treeModel"/>
	</monophylyStatistic>

	<!-- Generate a speciation likelihood for Yule or Birth Death                -->
	<speciationLikelihood id="speciation">
		<model>
			<yuleModel idref="yule"/>
		</model>
		<speciesTree>
			<treeModel idref="treeModel"/>
		</speciesTree>
	</speciationLikelihood>

	<!-- The uncorrelated relaxed clock (Drummond, Ho, Phillips & Rambaut (2006) PLoS Biology 4, e88 )-->
	<discretizedBranchRates id="branchRates">
		<treeModel idref="treeModel"/>
		<distribution>
			<logNormalDistributionModel meanInRealSpace="true">
				<mean>
					<parameter id="ucld.mean" value="1.0" lower="0.0"/>
				</mean>
				<stdev>
					<parameter id="ucld.stdev" value="0.3333333333333333" lower="0.0"/>
				</stdev>
			</logNormalDistributionModel>
		</distribution>
		<rateCategories>
			<parameter id="branchRates.categories"/>
		</rateCategories>
	</discretizedBranchRates>
	<rateStatistic id="meanRate" name="meanRate" mode="mean" internal="true" external="true">
		<treeModel idref="treeModel"/>
		<discretizedBranchRates idref="branchRates"/>
	</rateStatistic>
	<rateStatistic id="coefficientOfVariation" name="coefficientOfVariation" mode="coefficientOfVariation" internal="true" external="true">
		<treeModel idref="treeModel"/>
		<discretizedBranchRates idref="branchRates"/>
	</rateStatistic>
	<rateCovarianceStatistic id="covariance" name="covariance">
		<treeModel idref="treeModel"/>
		<discretizedBranchRates idref="branchRates"/>
	</rateCovarianceStatistic>

	<!-- The general time reversible (GTR) substitution model                    -->
	<gtrModel id="gtr">
		<frequencies>
			<frequencyModel dataType="nucleotide">
				<frequencies>
					<parameter id="frequencies" value="0.25 0.25 0.25 0.25"/>
				</frequencies>
			</frequencyModel>
		</frequencies>
		<rateAC>
			<parameter id="ac" value="1.0" lower="0.0"/>
		</rateAC>
		<rateAG>
			<parameter id="ag" value="1.0" lower="0.0"/>
		</rateAG>
		<rateAT>
			<parameter id="at" value="1.0" lower="0.0"/>
		</rateAT>
		<rateCG>
			<parameter id="cg" value="1.0" lower="0.0"/>
		</rateCG>
		<rateGT>
			<parameter id="gt" value="1.0" lower="0.0"/>
		</rateGT>
	</gtrModel>

	<!-- site model                                                              -->
	<siteModel id="siteModel">
		<substitutionModel>
			<gtrModel idref="gtr"/>
		</substitutionModel>
		<gammaShape gammaCategories="4">
			<parameter id="alpha" value="0.5" lower="0.0"/>
		</gammaShape>
		<proportionInvariant>
			<parameter id="pInv" value="0.5" lower="0.0" upper="1.0"/>
		</proportionInvariant>
	</siteModel>

	<!-- Likelihood for tree given sequence data                                 -->
	<treeLikelihood id="treeLikelihood" useAmbiguities="false">
		<patterns idref="patterns"/>
		<treeModel idref="treeModel"/>
		<siteModel idref="siteModel"/>
		<discretizedBranchRates idref="branchRates"/>
	</treeLikelihood>

	<!-- Define operators                                                        -->
	<operators id="operators" optimizationSchedule="default">
		<scaleOperator scaleFactor="0.75" weight="0.1">
			<parameter idref="ac"/>
		</scaleOperator>
		<scaleOperator scaleFactor="0.75" weight="0.1">
			<parameter idref="ag"/>
		</scaleOperator>
		<scaleOperator scaleFactor="0.75" weight="0.1">
			<parameter idref="at"/>
		</scaleOperator>
		<scaleOperator scaleFactor="0.75" weight="0.1">
			<parameter idref="cg"/>
		</scaleOperator>
		<scaleOperator scaleFactor="0.75" weight="0.1">
			<parameter idref="gt"/>
		</scaleOperator>
		<deltaExchange delta="0.01" weight="0.1">
			<parameter idref="frequencies"/>
		</deltaExchange>
		<scaleOperator scaleFactor="0.75" weight="0.1">
			<parameter idref="alpha"/>
		</scaleOperator>
		<scaleOperator scaleFactor="0.75" weight="0.1">
			<parameter idref="pInv"/>
		</scaleOperator>
		<scaleOperator scaleFactor="0.75" weight="3">
			<parameter idref="ucld.mean"/>
		</scaleOperator>
		<scaleOperator scaleFactor="0.75" weight="3">
			<parameter idref="ucld.stdev"/>
		</scaleOperator>
		<subtreeSlide size="1.4" gaussian="true" weight="15">
			<treeModel idref="treeModel"/>
		</subtreeSlide>
		<narrowExchange weight="15">
			<treeModel idref="treeModel"/>
		</narrowExchange>
		<wideExchange weight="3">
			<treeModel idref="treeModel"/>
		</wideExchange>
		<wilsonBalding weight="3">
			<treeModel idref="treeModel"/>
		</wilsonBalding>
		<scaleOperator scaleFactor="0.75" weight="3">
			<parameter idref="treeModel.rootHeight"/>
		</scaleOperator>
		<uniformOperator weight="30">
			<parameter idref="treeModel.internalNodeHeights"/>
		</uniformOperator>
		<scaleOperator scaleFactor="0.75" weight="3">
			<parameter idref="yule.birthRate"/>
		</scaleOperator>
		<upDownOperator scaleFactor="0.75" weight="3">
			<up>
				<parameter idref="ucld.mean"/>
			</up>
			<down>
				<parameter idref="treeModel.allInternalNodeHeights"/>
			</down>
		</upDownOperator>
		<swapOperator size="1" weight="10" autoOptimize="false">
			<parameter idref="branchRates.categories"/>
		</swapOperator>
		<uniformIntegerOperator weight="10">
			<parameter idref="branchRates.categories"/>
		</uniformIntegerOperator>
	</operators>

	<!-- Define MCMC                                                             -->
	<mcmc id="mcmc" chainLength="40000000" autoOptimize="true" operatorAnalysis="jmodeltest_matryca_ostateczna_do_zegara_13-12-2017.nxs.ops.txt">
		<posterior id="posterior">
			<prior id="prior">
				<booleanLikelihood>
					<monophylyStatistic idref="monophyly(132)"/>
					<monophylyStatistic idref="monophyly(ingroup)"/>
				</booleanLikelihood>
				<logNormalPrior mean="0.132" stdev="0.01" offset="0.0" meanInRealSpace="true">
					<statistic idref="tmrca(132)"/>
				</logNormalPrior>
				<gammaPrior shape="0.05" scale="10.0" offset="0.0">
					<parameter idref="ac"/>
				</gammaPrior>
				<gammaPrior shape="0.05" scale="20.0" offset="0.0">
					<parameter idref="ag"/>
				</gammaPrior>
				<gammaPrior shape="0.05" scale="10.0" offset="0.0">
					<parameter idref="at"/>
				</gammaPrior>
				<gammaPrior shape="0.05" scale="10.0" offset="0.0">
					<parameter idref="cg"/>
				</gammaPrior>
				<gammaPrior shape="0.05" scale="10.0" offset="0.0">
					<parameter idref="gt"/>
				</gammaPrior>
				<uniformPrior lower="0.0" upper="1.0">
					<parameter idref="frequencies"/>
				</uniformPrior>
				<exponentialPrior mean="0.5" offset="0.0">
					<parameter idref="alpha"/>
				</exponentialPrior>
				<uniformPrior lower="0.0" upper="1.0">
					<parameter idref="pInv"/>
				</uniformPrior>
				<exponentialPrior mean="0.3333333333333333" offset="0.0">
					<parameter idref="ucld.stdev"/>
				</exponentialPrior>
				<exponentialPrior mean="10.0" offset="0.0">
					<parameter idref="ucld.mean"/>
				</exponentialPrior>
				<uniformPrior lower="0.0" upper="1.0">
					<parameter idref="yule.birthRate"/>
				</uniformPrior>
				<speciationLikelihood idref="speciation"/>
			</prior>
			<likelihood id="likelihood">
				<treeLikelihood idref="treeLikelihood"/>
			</likelihood>
		</posterior>
		<operators idref="operators"/>

		<!-- write log to screen                                                     -->
		<log id="screenLog" logEvery="1000">
			<column label="Posterior" dp="4" width="12">
				<posterior idref="posterior"/>
			</column>
			<column label="Prior" dp="4" width="12">
				<prior idref="prior"/>
			</column>
			<column label="Likelihood" dp="4" width="12">
				<likelihood idref="likelihood"/>
			</column>
			<column label="rootHeight" sf="6" width="12">
				<parameter idref="treeModel.rootHeight"/>
			</column>
			<column label="ucld.mean" sf="6" width="12">
				<parameter idref="ucld.mean"/>
			</column>
		</log>

		<!-- write log to file                                                       -->
		<log id="fileLog" logEvery="1000" fileName="jmodeltest_matryca_ostateczna_do_zegara_13-12-2017.nxs.log.txt" overwrite="false">
			<posterior idref="posterior"/>
			<prior idref="prior"/>
			<likelihood idref="likelihood"/>
			<parameter idref="treeModel.rootHeight"/>
			<tmrcaStatistic idref="tmrca(132)"/>
			<tmrcaStatistic idref="tmrca(ingroup)"/>
			<parameter idref="yule.birthRate"/>
			<parameter idref="ac"/>
			<parameter idref="ag"/>
			<parameter idref="at"/>
			<parameter idref="cg"/>
			<parameter idref="gt"/>
			<parameter idref="frequencies"/>
			<parameter idref="alpha"/>
			<parameter idref="pInv"/>
			<parameter idref="ucld.mean"/>
			<parameter idref="ucld.stdev"/>
			<rateStatistic idref="meanRate"/>
			<rateStatistic idref="coefficientOfVariation"/>
			<rateCovarianceStatistic idref="covariance"/>
			<treeLikelihood idref="treeLikelihood"/>
			<speciationLikelihood idref="speciation"/>
		</log>

		<!-- write tree log to file                                                  -->
		<logTree id="treeFileLog" logEvery="1000" nexusFormat="true" fileName="jmodeltest_matryca_ostateczna_do_zegara_13-12-2017.nxs.(time).trees.txt" sortTranslationTable="true">
			<treeModel idref="treeModel"/>
			<trait name="rate" tag="rate">
				<discretizedBranchRates idref="branchRates"/>
			</trait>
			<posterior idref="posterior"/>
		</logTree>
		<logTree id="substTreeFileLog" logEvery="1000" nexusFormat="true" fileName="jmodeltest_matryca_ostateczna_do_zegara_13-12-2017.nxs.(subst).trees" branchLengths="substitutions">
			<treeModel idref="treeModel"/>
			<discretizedBranchRates idref="branchRates"/>
			<trait name="rate" tag="rate">
				<discretizedBranchRates idref="branchRates"/>
			</trait>
		</logTree>
	</mcmc>
	<report>
		<property name="timer">
			<mcmc idref="mcmc"/>
		</property>
	</report>
</beast>
