# Supplementary material for: Revision of Gyrodactylus salaris phylogeny inspired by new evidence for Eemian crossing between lineages living on grayling in Baltic and White sea basins
Source: PeerJ. 2018 Jul 6;6:e5167. doi: 10.7717/peerj.5167 (PMC6077759; doi:10.7717/peerj.5167)
Supplement: Supplemental Information 2 [file peerj-06-5167-s003.nxs]

#NEXUS
BEGIN DATA;
  DIMENSIONS NTAX=38 NCHAR=1548;
  FORMAT DATATYPE=DNA
  GAP=-
  ;
MATRIX
[1] sal_DQ468128_SalBa05_Turtola_FI
ATGAAATACTTATCATCTTGATTATTTACTCTAGACCACAAGCGCATTGGTATAGTTTAC
AGAATAGTGGGAGTATGGGCAGGTTTCGTAGGTTTAGGCCTAAGAATCCTAATTCGTATA
CAACTATCAGACCCATATTTTAATATTATACCCTTCGAAGTCTATAACTATGTTATAACC
AGCCATGGTATAATAATGATATTCTTCTTTCTTATGCCGGTGTTAATCGGCGGGTTCGGT
AACATACTTTTACCAATCTTACTAAACTTAAACGATCTCAACCTACCGCGCCTAAATGCT
TTAAGGGCTTGGCTATTGATGCCATCAATGGTGTTAGTATTCGCCAGTATGTGGTTCGGC
AGTGGAACAGGATGAACATTTTACCCACCACTGTCCGGGGCCAGGTTTAGTCCAAGCATT
GGTACCGACTTTTTGATGTTTTCGCTTCACCTGTCTGGTATCTCTAGTATATTCAGCTCA
TTAAACTTTATATGCACCATTATAAGAGCTTGAGGTGTGTCCGTGAATATTAAGGACACT
GCTATAGTTATATGGGCTTACTTGTTTACATCCATCTTACTTATATTGTCCCTACCAGTG
CTAGCCGCTGGGATAACAATGCTGTTATTTGACCGGAACTTCAACTCATCATTCTTTGAC
CCAGTGGGCGGAGGGGACCCAGTCCTATTTCAACACTTATTTTGGTTCTTTGGCCACCCA
GAGGTGTACGTGCTAATACTCCCGGCATTCGGTATGATTAGTCACATTTGTATAACGTTG
AGTAAAGGAGAGCAACCATTTGGTTACTACGGCATGGTGTTCGCCATGTTCTCTATAGTC
TGTTTAGGTAGGGTAGTATGAGCCCACCATATGTTCTCTATAGGTATGGATGTAAAGACT
TCAGTCTTTTTCAGGTCTGTAACTATGATAATTGCGGTACCCACGGGTATCAAGATCTTC
ACGTGACTTTACATGCTAACCAGAAGCTCAAAAAAGGCCAATAACCCAATCGTGTGGTGG
GTGTACGGCTTCATAATACTGTTTACTATCGGAGGGGTGACAGGGATAGTGCTATCCTCA
TCAGTTCTAGATGTGATGCTACACGACACCTGGTTCGTTGTAGCACACTTCCACTACGTA
TTCTCTTTAGGGTCCTATAGGGGGGTAGTGCTATCCGCCATATGGTGGTGGCCACTCCTA
ACGGGCTTAAACCTGAGTAGCATACTATTAAAGGCGCACTTTATTCTATCTATGGTAGGA
TTCAACCTATGTTTCTTCCCAATACACTACTTCGGGTTATGTGGTTTACCACGACGTGTC
TGCTTGTATGACGACTCATTTTACTGAATCAATATCTTGAGTAGCCTAGGGAGCCTCATA
TCTGGCCTAACGGCATTCATGTTCTTCTACATTTTATGAGAAAGGTTTAAAAGACGACGC
ATAGTTTTAGGACTATGGAATGAGAGTAGTAGGGTGGTAAACGGCCTAAATGGTTCACTA
AAGTACCACGTAGAGTTTACATCAATATTCCGAACTTTCATAATTTAA
[2] sal_DQ988931_Signaldalselva_NOR
ATGAAATACTTATCATCTTGATTATTTACTCTAGACCACAAGCGCATTGGTATAGTTTAC
AGAATAGTGGGAGTATGGGCAGGTTTCGTAGGTTTAGGCCTAAGAATCCTAATTCGTATA
CAACTATCAGACCCATATTTTAATATTATACCCTTCGAAGTCTATAACTATGTTATAACC
AGCCATGGTATAATAATGATATTCTTCTTTCTTATGCCGGTGTTAATCGGCGGGTTCGGT
AACATACTTTTACCAATCTTACTAAACTTAAACGATCTCAACCTACCGCGCCTAAATGCT
TTAAGGGCTTGGCTATTGATGCCATCAATGGTGTTAGTATTCGCCAGTATGTGGTTCGGC
AGTGGAACAGGATGAACATTTTACCCACCACTGTCCGGGGCCAGGTTTAGTCCAAGCATT
GGTACCGACTTTTTGATGTTTTCGCTTCACCTGTCTGGTATCTCTAGTATATTCAGCTCA
TTAAACTTTATATGCACCATTATAAGAGCTTGAGGTGTGTCCGTGAATATTAAGGACACT
GCTATAGTTATATGGGCTTACTTGTTTACATCCATCTTACTTATATTGTCCCTACCAGTG
CTAGCCGCTGGGATAACAATGCTGTTATTTGACCGGAACTTCAACTCATCATTCTTTGAC
CCAGTGGGCGGAGGGGACCCAGTCCTATTTCAACACTTATTTTGGTTCTTTGGCCACCCA
GAGGTGTACGTGCTAATACTCCCGGCATTCGGTATGATTAGTCACATTTGTATAACGTTG
AGTAAAGGAGAGCAACCATTTGGTTACTACGGCATGGTGTTCGCCATGTTCTCTATAGTC
TGTTTAGGTAGGGTAGTATGAGCCCACCATATGTTCTCTATAGGTATGGATGTAAAGACT
TCAGTCTTTTTCAGGTCTGTAACTATGATAATTGCGGTACCCACGGGTATCAAGATCTTC
ACGTGACTTTACATGCTAACCAGAAGCTCAAAAAAGGCCAATAACCCAATCGTGTGGTGG
GTGTACGGCTTCATAATACTGTTTACTATCGGAGGGGTGACAGGGATAGTGCTATCCTCA
TCAGTTCTAGATGTGATGCTACACGACACCTGGTTCGTTGTAGCACACTTCCACTACGTA
TTCTCTTTAGGGTCCTATAGGGGGGTAGTGCTATCCGCCATATGGTGGTGGCCACTCCTA
ACGGGCTTAAACCTGAGTAGCATACTATTAAAGGCGCACTTTATTCTATCTATGGTAGGA
TTCAACCTATGTTTCTTCCCAATACACTACTTCGGGTTATGTGGTTTACCACGACGTGTC
TGCTTGTATGACGACTCATTTTACTGAATCAATATCTTGAGTAGCCTAGGGAGCCTCATA
TCTGGCCTAACGGCATTCATGTTCTTCTACATTTTATGAGAAAGGTTTAAAAGACGACGC
ATAGTTTTAGGACTATGGAATGAGAGTAGTAGGGTGGTAAACGGCCTAAATGGTTCACTA
AAGTACCACGTACAGTTTACATCAATATTCCGAACTTTCATAATTTAA
[3] sal_KT344127_SalBa05_582YC_Tornio_FI
ATGAAATACTTATCATCTTGATTATTTACTCTAGACCACAAGCGCATTGGTATAGTTTAC
AGAATAGTGGGAGTATGGGCAGGTTTCGTAGGTTTAGGCCTAAGAATCCTAATTCGTATA
CAACTATCAGACCCATATTTTAATATTATACCCTTCGAAGTCTATAACTATGTTATAACC
AGCCATGGTATAATAATGATATTCTTCTTTCTTATGCCGGTGTTAATCGGCGGGTTCGGT
AACATACTTTTACCAATCTTACTAAACTTAAACGATCTCAACCTACCGCGCCTAAATGCT
TTAAGGGCTTGGCTATTGATGCCATCAATGGTGTTAGTATTCGCCAGTATGTGGTTCGGC
AGTGGAACAGGATGAACATTTTACCCACCACTGTCCGGGGCCAGGTTTAGTCCAAGCATT
GGTACCGACTTTTTGATGTTTTCGCTTCACCTGTCTGGTATCTCTAGTATATTCAGCTCA
TTAAACTTTATATGCACCATTATAAGAGCTTGAGGTGTGTCCGTGAATATTAAGGACACT
GCTATAGTTATATGGGCTTACTTGTTTACATCCATCTTACTCATATTGTCCCTACCAGTG
CTAGCCGCTGGGATAACAATGCTGTTATTTGACCGGAACTTCAACTCATCATTCTTTGAC
CCAGTGGGCGGAGGGGACCCAGTCCTATTTCAACACTTATTTTGGTTCTTTGGCCACCCA
GAGGTGTACGTGCTAATACTCCCGGCATTCGGTATGATTAGTCACATTTGTATAACGTTG
AGTAAAGGAGAGCAACCATTTGGTTACTACGGCATGGTGTTCGCCATGTTCTCTATAGTC
TGTTTAGGTAGGGTAGTATGAGCCCACCATATGTTCTCTATAGGTATGGATGTAAAGACT
TCAGTCTTTTTCAGGTCTGTAACTATGATAATTGCGGTACCCACGGGTATCAAGATCTTC
ACGTGACTTTACATGCTAACCAGAAGCTCAAAAAAGGCCAATAACCCAATCGTGTGGTGG
GTGTACGGCTTCATAATACTGTTTACTATCGGAGGGGTGACAGGGATAGTGCTATCCTCA
TCAGTTCTAGATGTGATGCTACACGACACCTGGTTCGTTGTAGCACACTTCCACTACGTA
TTCTCTTTAGGGTCCTATAGGGGGGTAGTGCTATCCGCCATATGGTGGTGGCCACTCCTA
ACGGGCTTAAACCTGAGTAGCATACTATTAAAGGCGCACTTTATTCTATCTATGGTAGGA
TTCAACCTATGTTTCTTCCCAATACACTACTTCGGGTTATGTGGTTTACCACGACGTGTC
TGCTTGTATGACGACTCATTTTACTGAATCAATATCTTGAGTAGCCTAGGGAGCCTCATA
TCTGGCCTAACGGCATTCATGTTCTTCTACATTTTATGAGAAAGGTTTAAAAGACGACGC
ATAGTTTTAGGACTATGGAATGAGAGTAGTAGGGTGGTAAACGGCCTAAATGGTTCACTA
AAGTACCACGTAGAGTTTACATCAATATTCCGAACTTTCATAATTTAA
[4] sal_KT344128_SalBa05_1257C_Muonio_FI
ATGAAATACTTATCATCTTGATTATTTACTCTAGACCACAAGCGCATTGGTATAGTTTAC
AGAATAGTGGGAGTATGGGCAGGTTTCGTAGGTTTAGGCCTAAGAATCCTAATTCGTATA
CAACTATCAGACCCATATTTTAATATTATACCCTTCGAAGTCTATAACTATGTTATAACC
AGCCATGGTATAATAATGATATTCTTCTTTCTTATGCCGGTGTTAATCGGCGGGTTCGGT
AACATACTTTTACCAATCTTACTAAACTTAAACGATCTCAACCTACCGCGCCTAAATGCT
TTAAGGGCTTGGCTATTGATGCCATCAATGGTGTTAGTATTCGCCAGTATGTGGTTCGGC
AGTGGAACAGGATGAACATTTTACCCACCACTGTCCGGGGCCAGGTTTAGTCCAAGCATT
GGTACCGACTTTTTGATGTTTTCGCTTCACCTGTCTGGTATCTCTAGTATATTCAGCTCA
TTAAACTTTATATGCACCATTATAAGAGCTTGAGGTGTGTCCGTGAATATTAAGGACACT
GCTATAGTTATATGGGCTTACTTGTTTACATCCATCTTACTTATATTGTCCCTACCAGTG
CTAGCCGCTGGGATAACAATGCTGTTATTTGACCGGAACTTCAACTCATCATTCTTTGAC
CCAGTGGGCGGAGGGGACCCAGTCCTATTTCAACACTTATTTTGGTTCTTTGGCCACCCA
GAGGTGTACGTGCTAATACTCCCGGCATTCGGTATGATTAGTCACATTTGTATAACGTTG
AGTAAAGGAGAGCAACCATTTGGTTACTACGGCATGGTGTTCGCCATGTTCTCTATAGTC
TGTTTAGGTAGGGTAGTATGAGCCCACCATATGTTCTCTATAGGTATGGATGTAAAGACT
TCAGTCTTTTTCAGGTCTGTAACTATGATAATTGCGGTACCCACGGGTATCAAGATCTTC
ACGTGACTTTACATGCTAACCAGAAGCTCAAAAAAGGCCAATAACCCAATCGTGTGGTGG
GTGTACGGCTTCATAATACTGTTTACTATCGGAGGGGTGACAGGGATAGTGCTATCCTCA
TCAGTTCTAGATGTGATGCTACACGACACCTGGTTCGTTGTAGCACACTTCCACTACGTA
TTCTCTTTAGGGTCCTATAGGGGGGTAGTGCTATCCGCCATATGGTGGTGGCCACTCCTA
ACGGGCTTAAACCTGAGTAGCATACTATTAAAGGCGCACTTTATTCTATCTATGGTCGGA
TTCAACCTATGTTTCTTCCCAATACACTACTTCGGGTTATGTGGTTTACCACGACGTGTC
TGCTTGTATGACGACTCATTTTACTGAATCAATATCTTGAGTAGCCTAGGGAGCCTCATA
TCTGGCCTAACGGCATTCATGTTCTTCTACATTTTATGAGAAAGGTTTAAAAGACGACGC
ATAGTTTTAGGACTATGGAATGAGAGTAGTAGGGTGGTAAACGGCCTAAATGGTTCACTA
AAGTACCACGTAGAGTTTACATCAATATTCCGAACTTTCATAATTTAA
[5] sal_AF540892_SalBa02_Sukhoy_RU
ATGAAATACTTATCATCTTGATTATTTACTCTAGACCACAAGCGCATTGGTATAGTTTAC
AGAATAGTGGGAGTATGGGCAGGTTTCGTAGGTTTAGGCCTAAGAATCCTAATTCGTATA
CAACTATCAGACCCATATTTTAATATTATACCCTTCGAAGTCTATAACTATGTTATAACC
AGTCATGGTATAATAATGATATTCTTCTTTCTTATGCCGGTGTTAATCGGCGGGTTCGGT
AACATACTTTTACCAATCTTACTAAACTTAAACGATCTCAACCTACCGCGCCTAAATGCT
TTAAGGGCTTGGCTATTGATGCCATCAATGGTGTTAGTATTTGCCAGTATGTGGTTCGGC
AGTGGAACAGGATGAACATTTTACCCACCACTGTCCGGGGCCAGGTTTAGTCCAAGCATT
GGTACCGACTTTTTGATGTTTTCGCTTCACCTGTCTGGTATCTCTAGTATATTCAGCTCA
TTAAACTTTATATGCACCATTATAAGAGCTTGAGGTGTGTCCGTGAATATTAAGGACACT
GCTATAGTTATATGGGCTTACTTGTTTACATCCATCTTACTTATATTGTCCCTACCAGTG
CTAGCCGCTGGGATAACAATGCTGTTATTTGACCGGAACTTCAACTCATCATTCTTTGAC
CCAGTGGGCGGAGGGGACCCAGTCCTATTTCAACACTTATTTTGGTTCTTTGGCCACCCA
GAGGTGTACGTGCTAATACTCCCGGCATTCGGTATGATTAGTCACATTTGTATAACGTTG
AGCAAAGGAGAGCAACCATTTGGTTACTACGGCATGGTGTTCGCCATGTTTTCTATAGTC
TGTTTAGGTAGGGTAGTATGAGCCCACCATATGTTCTCTATAGGTATGGATGTAAAGACT
TCAGTCTTTTTCAGGTCTGTAACTATGATAATTGCGGTACCCACGGGTATCAAGATCTTC
ACGTGACTTTACATGCTAACCAGAAGCTCAAAAAAGGCCAATAACCCAATCGTGTGGTGG
GTGTACGGCTTCATAATACTGTTTACTATCGGAGGGGTGACAGGGATAGTGCTATCCTCA
TCAGTTCTAGATGTGATGCTACACGACACCTGGTTCGTTGTAGCACACTTCCACTACGTA
TTCTCTTTAGGGTCCTATAGGGGGGTAGTGCTATCCACCATATGGTGGTGGCCACTCCTA
ACGGGCTTAAACCTGAGTAGCATACTATTAAAGGCGCACTTCATTCTATCTATGGTAGGA
TTCAATCTATGTTTCTTCCCAATACACTACTTCGGGTTATGTGGTTTACCACGACGTGTC
TGCTTGTATGACGACTCATTTTACTGAATCAATATCTTGAGTAGCCTAGGGAGCCTCATA
TCTGGCCTAACGGCATTCATGTTCTTCTACATTTTATGAGAAAGGTTTAAAAGACGACGC
ATAGTTTTAGGACTATGGAATGAGAGTAGTAGGGTGGTAAACGGCCTAAATGGTTCACTA
AAGTACCACGTAGAGTTTACATCAATATTCCGAACTTTCATAATTTAA
[6] sal_AY840222_SalBa03_Lizhma_RU
ATGAAATACTTATCATCTTGATTATTTACTCTAGACCACAAGCGCATTGGTATAGTTTAC
AGAATAGTGGGAGTATGGGCAGGTTTCGTAGGTTTAGGCCTAAGAATCCTAATTCGTATA
CAACTATCAGACCCATATTTTAATATTATACCCTTCGAAGTCTATAACTATGTTATAACC
AGCCATGGTATAATAATGATATTCTTCTTTCTTATGCCGGTGTTAATCGGCGGGTTCGGT
AACATACTTTTACCAATCTTACTAAACTTAAACGATCTCAACCTACCGCGCCTAAATGCT
TTAAGGGCTTGGCTATTGATGCCATCAATGGTGTTAGTATTCGCCAGTATGTGGTTCGGC
AGTGGAACAGGATGAACATTTTACCCACCACTGTCCGGGGCCAGGTTTAGTCCAAGCATT
GGTACCGACTTTTTGATGTTTTCGCTTCACCTGTCTGGTATCTCTAGTATATTCAGCTCA
TTAAACTTTATATGCACCATTATAAGAGCTTGAGGTGTGTCCGTGAATATTAAGGACACT
GCTATAGTTATATGGGCTTACTTGTTTACATCCATCTTACTTATATTGTCCCTACCAGTG
CTAGCCGCTGGGATAACAATGCTGTTATTTGACCGGAACTTCAACTCATCATTCTTTGAC
CCAGTGGGCGGAGGGGACCCAGTCCTATTTCAACACTTATTTTGGTTCTTTGGCCACCCA
GAGGTGTACGTGCTAATACTCCCGGCATTCGGTATGATTAGTCACATTTGTATAACGTTG
AGCAAAGGAGAGCAACCATTTGGTTACTACGGCATGGTGTTCGCCATGTTTTCTATAGTC
TGTTTAGGTAGGGTAGTATGAGCCCACCATATGTTCTCTATAGGTATGGATGTAAAGACT
TCAGTCTTTTTCAGGTCTGTAACTATGATAATTGCGGTACCCACGGGTATCAAGATCTTC
ACGTGACTTTACATGCTAACCAGAAGCTCAAAAAAGGCCAATAACCCAATCGTGTGGTGG
GTGTACGGCTTCATAATACTGTTTACTATCGGAGGGGTGACAGGGATAGTGCTATCCTCA
TCAGTTCTAGATGTGATGCTACACGACACCTGGTTCGTTGTAGCACACTTCCACTACGTA
TTCTCTTTAGGGTCCTATAGGGGGGTAGTGCTATCCACCATATGGTGGTGGCCACTCCTA
ACGGGCTTAAACCTGAGTAGCATACTATTAAAGGCGCACTTCATTCTATCTATGGTAGGA
TTCAATCTATGTTTCTTCCCAATACACTACTTCGGGTTATGTGGTTTACCACGACGTGTC
TGCTTGTATGACGACTCATTTTACTGAATCAATATCTTGAGTAGCCTAGGGAGCCTCATA
TCTGGCCTAACGGCATTCATGTTCTTCTACATTTTATGAGAAAGGTTTAAAAGACGACGC
ATAGTTTTAGGACTATGGAATGAGAGTAGTAGGGTGGTAAACGGCCTAAATGGTTCACTA
AAGTACCACGTAGAGTTTACATCAATATTCCGAACTTTCATAATTTAA
[7] sal_AF540906_SalBa07_Vefsna_NOR
ATGAAATACTTATCATCTTGATTATTTACTCTAGACCACAAGCGCATTGGTATAGTTTAC
AGAATAGTGGGAGTATGGGCAGGTTTCGTAGGTTTAGGCCTAAGAATCCTAATTCGTATA
CAACTATCAGACCCATATTTTAATATTATACCCTTCGAAGTCTATAACTATGTTATAACC
AGTCATGGTATAATAATGATATTCTTCTTTCTTATGCCGGTGTTAATCGGCGGGTTCGGT
AACATACTTTTACCAATCTTACTAAACTTAAACGATCTCAACCTACCGCGCCTAAATGCT
TTAAGGGCTTGGCTATTGATGCCATCAATGGTGTTAGTATTCGCCAGTATGTGGTTCGGC
AGTGGAACAGGATGAACATTTTACCCACCACTGTCCGGGGCCAGGTTTAGTCCAAGCATT
GGTACCGACTTTTTGATGTTTTCGCTTCACCTGTCTGGTATCTCTAGTATATTCAGCTCA
TTAAACTTTATATGCACCATTATAAGAGCTTGAGGTGTGTCCGTGAATATTAAGGACACT
GCTATAGTTATATGGGCTTACTTGTTTACATCCATCTTACTTATATTGTCCCTACCAGTG
CTAGCCGCTGGTATAACAATGCTGTTATTTGACCGGAACTTCAACTCATCATTCTTTGAC
CCAGTGGGCGGAGGGGACCCAGTCCTATTTCAACACTTATTTTGGTTCTTTGGCCACCCA
GAGGTGTACGTGCTAATACTCCCGGCATTCGGTATGATTAGTCACATTTGTATAGCGTTG
AGTAAAGGAGAGCAACCATTTGGTTACTACGGCATGGTGTTCGCCATGTTCTCTATAGTC
TGTTTAGGTAGGGTAGTATGAGCCCACCATATGTTCTCTATAGGTATGGATGTAAAGACT
TCAGTCTTTTTCAGGTCTGTAACTATGATAATTGCGGTACCCACGGGTATCAAGATCTTC
ACGTGACTTTACATGCTAACCAGAAGCTCAAAAAAGGCCAATAACCCAATCGTGTGGTGG
GTGTACGGCTTCATAATACTGTTTACTATCGGAGGGGTGACAGGGATAGTGCTATCCTCA
TCAGTTCTAGATGTGATGCTACACGACACCTGGTTCGTTGTAGCACACTTCCACTACGTA
TTCTCTTTAGGGTCCTATAGGGGGGTAGTGCTATCCACCATATGGTGGTGGCCACTCCTA
ACGGGCTTAAACCTGATTAGCATACTATTAAAGGCGCACTTCATTCTATCTATGGTAGGA
TTCAATCTATGTTTCTTCCCAATACACTACTTCGGGTTATGTGGTTTACCACGACGTGTC
TGCTTGTATGACGACTCATTTTACTGAATCAATATCTTGAGTAGCCTAGGGAGCCTCATA
TCTGGCCTAACGGCATTCATGTTCTTCTACATTTTATGAGAAAGGTTTAAAAGACGACGC
ATAGTTTTAGGACTATGGAATGAGAGTAGTAGGGTGGTAAACGGCCTAAATGGTTCACTA
AAGTACCACGTAGAGTTTACATCAATATTCCGAACTTTCATAATTTAA
[8] sal_DQ993194_SalBa10_Hogvadsan_SE
ATGAAATACTTATCATCTTGATTATTTACTCTAGACCACAAGCGCATTGGTATAGTTTAC
AGAATAGTGGGAGTATGGGCAGGTTTCGTAGGTTTAGGCCTAAGAATCCTAATTCGTATA
CAACTATCAGACCCATATTTTAATATTATACCCTTCGAAGTCTATAACTATGTTATAACC
AGTCATGGTATAATAATGATATTCTTCTTTCTTATGCCGGTGTTAATCGGCGGGTTCGGT
AACATACTTTTACCAATCTTACTAAACTTAAACGATCTCAACCTACCGCGCCTAAATGCT
TTAAGGGCTTGGCTATTGATGCCATCAATGGTGTTAGTATTCGCCAGTATGTGGTTCGGC
AGTGGAACAGGATGAACATTTTACCCACCACTGTCCGGGGCCAGGTTTAGTCCAAGCATT
GGTACCGACTTTTTGATGTTTTCGCTTCACCTGTCTGGTATCTCTAGTATATTCAGCTCA
TTAAACTTTATATGCACCATTATAAGAGCTTGAGGTGTGTCCGTGAATATTAAGGACACT
GCTATAGTTATATGGGCTTACTTGTTTACATCCATCTTACTTATATTGTCCCTACCAGTG
CTAGCCGCTGGTATAACAATGCTGTTATTTGACCGGAACTTCAACTCATCATTCTTTGAC
CCAGTGGGCGGAGGGGACCCAGTCCTATTTCAACACTTATTTTGGTTCTTTGGCCACCCA
GAGGTGTACGTGCTAATACTCCCGGCATTCGGTATGATTAGTCACATTTGTATAGCGTTG
AGTAAAGGAGAGCAACCATTTGGTTACTACGGCATGGTGTTCGCCATGTTCTCTATAGTC
TGTTTAGGTAGGGTAGTATGAGCCCACCATATGTTCTCTATAGGTATGGATGTAAAGACT
TCAGTCTTTTTCAGGTCTGTAACTATGATAATTGCGGTACCCACGGGTATCAAGATCTTC
ACGTGACTTTACATGCTAACCAGAAGCTCAAAAAAGGCCAATAACCCAATCGTGTGGTGG
GTGTACGGCTTCATAATACTGTTTACTATCGGAGGGGTGACAGGGATAGTGCTATCCTCA
TCAGTTCTAGATGTGATGCTACACGACAYCTGGTTCGTTGTAGCACACTTCCACTACGTA
TTCTCTTTAGGGTCCTATAGGGGGGTAGTGCTATCCACCATATGGTGGTGGCCACTCCTA
ACGGGCTTAAACCTGAGTAGCATACTATTAAAGGCGCACTTCATTCTATCTATGGTAGGA
TTCAATCTATGTTTCTTCCCAATACACTACTTCGGGTTATGTGGTTTACCACGACGTGTC
TGCTTGTATGACGACTCATTTTACTGAATCAATATCTTGAGTAGCCTAGGGAGCCTCATA
TCTGGCCTAACGGCATTCATGTTCTTCTACATTTTATGAGAAAGGTTTAAAAGACGACGC
ATAGTTTTAGGACTATGGAATGAGAGTAGTAGGGTGGTAAACGGCCTAAATGGTTCACTA
AAGTACCACGTAGAGTTTACATCAATATTCCGAACTTTCATAATTTAA
[9] sal_EF117889_SalBa11_Syskynjoki_RU
ATGAAATACTTATCATCTTGATTATTTACTCTAGACCACAAGCGCATTGGTATAGTTTAC
AGAATAGTGGGAGTATGGGCAGGTTTCGTAGGTTTAGGCCTAAGAATCCTAATTCGTATA
CAACTATCAGACCCATATTTTAATATTATACCCTTCGAAGTCTATAACTATGTTATAACC
AGTCATGGTATAATAATGATATTCTTCTTTCTTATGCCGGTGTTAATCGGCGGGTTCGGT
AACATACTTTTACCAATCCTACTAAACTTAAACGATCTCAACCTACCGCGCCTAAATGCT
TTAAGGGCTTGGCTATTGATGCCATCAATGGTGTTAGTATTCGCCAGTATGTGGTTCGGC
AGTGGAACAGGATGAACATTTTACCCACCACTGTCCGGGGCCAGGTTTAGTCCAAGCATT
GGTACCGACTTTTTGATGTTTTCGCTTCACCTGTCTGGTATCTCTAGCATATTCAGCTCA
TTAAACTTTATATGCACCATTATAAGAGCTTGAGGTGTGTCCGTGAATATTAAGGACACT
GCTATAGTTATATGGGCTTACTTGTTTACATCCATCTTACTTATATTGTCTCTACCAGTG
CTAGCCGCTGGGATAACAATGCTGTTATTTGACCGGAACTTCAACTCATCATTCTTTGAC
CCAGTGGGTGGAGGGGACCCAGTCCTATTTCAACACTTATTTTGGTTCTTTGGCCACCCA
GAGGTGTACGTGCTAATACTCCCGGCATTCGGTATGATTAGTCACATTTGTATAACGTTG
AGTAAAGGAGAGCAACCATTTGGTTACTACGGCATGGTGTTCGCCATGTTCTCTATAGTC
TGTTTAGGTAGGGTAGTATGAGCCCACCATATGTTCTCTATAGGTATGGATGTAAAGACT
TCAGTCTTTTTCAGGTCTGTAACTATGATAATTGCGGTACCCACGGGTATCAAGATCTTC
ACGTGACTTTACATGCTAACCAGAAGCTCAAAAAAGGCCAATAACCCAATCGTGTGGTGG
GTGTACGGCTTCATAATACTGTTTACTATCGGAGGGGTGACAGGGATAGTGCTATCCTCA
TCAGTTCTAGATGTGATGCTACACGACACCTGGTTCGTTGTAGCACACTTCCACTACGTA
TTCTCTTTAGGGTCCTATAGGGGGGTAGTGCTATCCACCATATGGTGGTGGCCACTCCTA
ACGGGCTTAAACCTGAGTAGCATACTATTAAAGGCGCACTTCATTCTATCTATGGTAGGA
TTCAATCTATGTTTCTTCCCAATACACTACTTCGGGTTATGTGGTTTACCACGACGTGTC
TGCTTGTATGACGACTCATTTTACTGAATCAATATCTTGAGTAGCCTAGGGAGCCTCATA
TCTGGCCTAACGGCATTCATGTTCTTCTACATTTTATGAGAAAGGTTTAAAAGACGACGC
ATAGTTTTAGGACTATGGAATGAGAGTAGTAGGGTGGTAAACGGCCTAAATGGTTCACTA
AAGTACCACGTAGAGTTTACATCAATATTCCGAACTTTCATAATTTAA
[10] sal_KT344125_Ossaus_FI
ATGAAATACTTATCATCTTGATTATTTACTCTAGACCACAAGCGCATTGGTATAGTTTAC
AGAATAGTGGGAGTATGGGCAGGTTTCGTAGGTTTAGGCCTAAGAATCCTAATTCGTATA
CAACTATCAGACCCATATTTTAATATTATGCCCTTCGAAGTCTATAACTATGTTATAACC
AGTCATGGTATAATAATGATATTCTTCTTTCTTATGCCGGTGTTAATCGGCGGGTTCGGT
AACATACTTTTACCAATCTTATTAAACTTAAACGATCTCAACCTACCGCGCCTAAATGCT
TTAAGGGCTTGGCTATTGATGCCATCAATGGTGCTAGTATTCGCCAGTATGTGGTTCGGC
AGTGGAACAGGATGAACATTTTACCCACCACTGTCCGGGGCCAGGTTTAGTCCAAGCATT
GGTACCGACTTTTTGATGTTTTCGCTTCACCTGTCTGGTATTTCTAGTATATTCAGCTCA
TTAAACTTTATATGCACCATTATAAGAGCTTGAGGTGTGTCCGTGAATATTAAGGACACT
GCTATAGTTATATGGGCTTACTTGTTTACGTCCATCTTACTTATATTGTCCCTACCAGTG
CTAGCCGCTGGGATAACAATGCTGTTATTTGACCGGAACTTCAACTCATCATTCTTTGAC
CCAGTGGGCGGAGGGGACCCAGTCCTATTTCAACACTTATTTTGGTTCTTTGGCCACCCA
GAGGTGTACGTGCTAATACTCCCGGCATTCGGTATGATTAGTCACATCTGTATAACGTTG
AGTAAAGGAGAGCAACCATTTGGTTACTACGGCATGGTGTTCGCCATGTTCTCTATAGTC
TGTTTAGGTAGGGTAGTATGGGCCCACCACATGTTCTCTATAGGTATGGATGTAAAGACT
TCAGTCTTTTTCAGGTCTGTAACTATGATAATTGCGGTACCCACGGGTATCAAGATCTTC
ACGTGACTTTACATGCTAACCAGAAGCTCAAAAAAGGCCAATAACCCAATCGTGTGGTGG
GTGTATGGCTTCATAATACTGTTTACTATCGGAGGGGTGACAGGGATAGTGCTATCCTCA
TCAGTTCTAGATGTGATGCTACACGATACCTGGTTCGTTGTAGCACACTTCCACTACGTA
TTCTCTTTAGGGTCCTATAGGGGGGTAGTGCTCTCCACCATATGGTGGTGGCCACTCCTA
ACGGGCTTAAACCTGAGTAGCATACTATTAAAGGCGCACTTCATTCTATCTATGGTAGGA
TTCAATCTATGTTTCTTCCCAATACACTACTTCGGGTTATGTGGTTTACCACGACGTGTC
TGCTTGTATGACGACTCATTTTACTGAATCAATATCGTGAGTAGCCTAGGGAGCCTCATA
TCTGGCCTAACGGCATTCATGTTCTTCTACATTTTATGAGAAAGGTTTAAAAGACGACGC
ATAGTTTTAGGTCTATGGAATGAGAGTAGTAGGGTGGTAAACGGCCTAAATGGTTCACTA
AAGTACCACGTAGAGTTTACATCAATATTCCGAACTTTCATAATTTAA
[11] sal_GU187354_SalBa14_Kunda_EST
ATGAAATACTTATCATCTTGATTATTTACTCTAGACCACAAGCGCATTGGTATAGTTTAC
AGAGTAGTGGGAGTATGGGCAGGTTTCGTAGGTTTAGGCCTAAGAATCCTAATTCGTATA
CAACTATCAGACCCATATTTTAATATTATACCCTTCGAAGTCTATAACTATGTTATAACC
AGTCATGGTATAATAATGATATTCTTCTTTCTTATGCCGGTGTTAATCGGCGGGTTCGGT
AACATACTTTTACCAATCTTACTAAACTTAAACGATCTCAACCTACCGCGCCTAAATGCT
TTAAGGGCTTGGCTATTGATGCCATCAATGGTGTTAGTATTCGCCAGTATGTGGTTCGGC
AGTGGAACAGGATGAACATTTTACCCACCACTGTCCGGGGCCAGGTTTAGTCCAAGCATT
GGTACCGACTTTTTGATGTTTTCGCTTCACCTGTCTGGTATATCTAGTATATTCAGCTCA
TTAAACTTTATATGCACCATTATAAGAGCTTGAGGTGTGTCCGTGAATATTAAGGACACT
GCTATAGTTATATGGGCTTACTTGTTTACATCCATCTTACTTATATTGTCCCTACCAGTG
CTAGCCGCTGGGATAACAATGCTGTTATTTGACCGGAACTTCAACTCATCATTCTTTGAC
CCAGTGGGCGGAGGGGACCCAGTCCTATTTCAACACTTATTTTGGTTCTTTGGCCACCCA
GAGGTGTACGTGCTAATACTCCCGGCATTCGGTATGATTAGTCACATTTGTATAACGTTG
AGTAAAGGAGAGCAACCATTTGGTTACTACGGCATGGTGTTCGCCATGTTCTCTATAGTC
TGTTTAGGTAGGGTAGTATGAGCCCACCATATGTTCTCTATAGGTATGGATGTAAAGACT
TCAGTCTTTTTCAGGTCTGTAACTATGATAATTGCGGTACCCACGGGTATCAAGATCTTC
ACGTGACTTTACATGCTAACCAGAAGCTCAAAAAAGGCCAATAACCCAATCGTGTGGTGG
GTGTACGGCTTCATAATACTGTTTACTATCGGAGGGGTGACAGGGATAGTGCTATCCTCA
TCAGTTCTAGATGTGATGCTACACGACACCTGGTTCGTTGTAGCACACTTCCACTACGTA
TTCTCTTTAGGGTCCTATAGGGGGGTAGTGCTATCCACCATATGGTGGTGGCCACTCCTA
ACGGGCTTAAACCTGAGTAGCATACTATTAAAGGCGCACTTCACTCTATCTATGGTAGGA
TTCAATCTATGTTTCTTCCCAATACACTACTTCGGGTTATGTGGTTTACCACGACGTGTC
TGCTTGTATGACGACTCATTTTACTGAATCAATATCCTGAGTAGCCTAGGGAGCCTCATA
TCTGGCCTAACGGCATTCATGTTCTTCTACATTTTATGAGAAAGGTTTAAAAGACGACGC
ATAGTTTTAGGACTATGGAATGAGAGTAGTAGGGTGGTAAACGGCCTAAATGGTTCACTA
AAGTACCACGTAGAGTTTACATCAATATTCCGAACTTTCATAATTTAA
[12] sal_DQ993189_SalBa06_farm_Iijoki_FI
ATGAAATACTTATCATCTTGATTATTTACTCTAGACCACAAGCGCATTGGTATAGTTTAC
AGAGTAGTGGGAGTATGGGCAGGTTTCGTAGGTTTAGGCCTAAGAATCCTAATTCGTATA
CAACTATCAGACCCATATTTTAATATTATACCCTTCGAAGTCTATAACTATGTTATAACC
AGTCATGGTATAATAATGATATTCTTCTTTCTTATGCCGGTGTTAATCGGCGGGTTCGGT
AACATACTTTTACCAATCTTACTAAACTTAAACGATCTCAACCTACCGCGCCTAAATGCT
TTAAGGGCTTGGCTATTGATGCCATCAATGGTGTTAGTATTCGCCAGTATGTGGTTCGGC
AGTGGAACAGGATGAACATTTTACCCACCACTGTCCGGGGCCAGGTTTAGTCCAAGCATT
GGTACCGACTTTTTGATGTTTTCGCTTCACCTGTCTGGTATATCTAGTATATTCAGCTCA
TTAAACTTTATATGCACCATTATAAGAGCTTGAGGTGTGTCCGTGAATATTAAGGACACT
GCTATAGTTATATGGGCTTACTTGTTTACATCCATCTTACTTATATTGTCCCTACCAGTG
CTAGCCGCTGGGATAACAATGCTGTTATTTGACCGGAACTTCAACTCATCATTCTTTGAC
CCAGTGGGCGGAGGGGACCCAGTCCTATTTCAACACTTATTTTGGTTCTTTGGCCACCCA
GAGGTGTACGTGCTAATACTCCCGGCATTCGGTATGATTAGTCACATTTGTATAACGTTG
AGTAAAGGAGAGCAACCATTTGGTTACTACGGCATGGTGTTCGCCATGTTCTCTATAGTC
TGTTTAGGTAGGGTAGTATGAGCCCACCATATGTTCTCTATAGGTATGGATGTAAAGACT
TCAGTCTTTTTCAGGTCTGTAACTATGATAATTGCGGTACCCACGGGTATCAAGATCTTC
ACGTGACTTTACATGCTAACCAGAAGCTCAAAAAAGGCCAATAACCCAATCGTGTGGTGG
GTGTACGGCTTCATAATACTGTTTACTATCGGAGGGGTGACAGGGATAGTGCTATCCTCA
TCAGTTCTAGATGTGATGCTACACGACACCTGGTTCGTTGTAGCACACTTCCACTACGTA
TTCTCTTTAGGGTCCTATAGGGGGGTAGTGCTATCCACCATATGGTGGTGGCCACTCCTA
ACGGGCTTAAACCTGAGTAGCATACTATTAAAGGCGCACTTCACTCTATCTATGGTAGGA
TTCAATCTATGTTTCTTCCCAATACACTACTTCGGGTTATGTGGTTTACCACGACGTGTC
TGCTTGTATGACGACTCATTTTACTGAATCAATATCTTGAGTAGCCTAGGGAGCCTCATA
TCTGGCCTAACGGCATTCATGTTCTTCTACATTTTATGAGAAAGGTTTAAAAGACGACGC
ATAGTTTTAGGACTATGGAATGAGAGTAGTAGGGTGGTAAACGGCCTAAATGGTTCATTA
AAGTACCACGTAGAGTTTACATCAATATTCCGAACTTTCATAATTTAA
[13] sal_DQ993193_SalBa09_Genevadsan_SE
ATGAAATACTTATCATCTTGATTATTTACTCTAGACCACAAGCGCATTGGTATAGTTTAC
AGAGTAGTGGGAGTATGGGCAGGTTTCGTAGGTTTAGGCCTAAGAATCCTAATTCGTATA
CAACTATCAGACCCATATTTTAATATTATACCCTTCGAAGTCTATAACTATGTTATAACC
AGTCATGGTATAATAATGATATTCTTCTTTCTTATGCCGGTGTTAATCGGCGGGTTCGGT
AACATACTTTTACCAATCTTACTAAACTTAAACGATCTCAACCTACCGCGCCTAAATGCT
TTAAGGGCTTGGCTATTGATGCCATCAATGGTGTTAGTATTCGCCAGTATGTGGTTCGGC
AGTGGAACAGGATGAACATTTTACCCACCACTGTCCGGGGCCAGGTTTAGTCCAAGCATT
GGTACCGACTTTTTGATGTTTTCGCTTCACCTGTCTGGTATATCTAGTATATTCAGCTCA
TTAAACTTTATATGCACCATTATAAGAGCTTGAGGTGTGTCCGTGAATATTAAGGACACT
GCTATAGTTATATGGGCTTACTTGTTTACATCCATCTTACTTATATTGTCCCTACCAGTG
CTAGCCGCTGGGATAACAATGCTGTTATTTGACCGGAACTTCAACTCATCATTCTTTGAC
CCAGTGGGCGGAGGGGACCCAGTCCTATTTCAACACTTATTTTGGTTCTTTGGCCACCCA
GAGGTGTACGTGCTAATACTCCCGGCATTCGGTATGATTAGTCACATTTGTATAACGTTG
AGTAAAGGAGAGCAACCATTTGGTTACTACGGCATGGTGTTCGCCATGTTCTCTATAGTC
TGTTTAGGTAGGGTAGTATGAGCCCACCATATGTTCTCTATAGGTATGGATGTAAAGACT
TCAGTCTTTTTCAGGTCTGTAACTATGATAATTGCGGTACCCACGGGTATCAAGATCTTC
ACGTGACTTTACATGCTAACCAGAAGCTCAAAAAAGGCCAATAACCCAATCGTGTGGTGG
GTGTACGGCTTCATAATACTGTTTACTATCGGAGGGGTGACAGGGATAGTGCTATCCTCA
TCAGTTCTAGATGTGATGCTACACGACACCTGGTTCGTTGTAGCACACTTCCACTACGTA
TTCTCTTTAGGGTCCTATAGGGGGGTAGTGCTATCCACCATATGGTGGTGGCCACTCCTA
ACGGGCTTAAACCTGAGTAGCATACTATTAAAGGCGCACTTCATTCTATCTATGGTAGGA
TTCAATCTATGTTTCTTCCCAATACACTACTTCGGGTTATGTGGTTTACCACGACGTGTC
TGCTTGTATGACGACTCATTTTACTGAATCAATATCTTGAGTAGCCTAGGGAGCCTCATA
TCTGGCCTAACGGCATTCATGTTCTTCTACATTTTATGAGAAAGGTTTAAAAGACGACGC
ATAGTTTTAGGACTATGGAATGAGAGTAGTAGGGTGGTAAACGGCCTAAATGGTTCACTA
AAGTACCACGTAGAGTTTACATCAATATTCCGAACTTTCATAATTTAA
[14] sal_DQ993191_SalBa08_Stensan_SE
ATGAAATACTTATCATCTTGATTATTTACTCTAGACCACAAGCGCATTGGTATAGTTTAC
AGAGTAGTGGGAGTATGGGCAGGTTTCGTAGGTTTAGGCCTAAGAATCCTAATTCGTATA
CAACTATCAGACCCATATTTTAATATTATACCCTTCGAAGTCTATAACTATGTTATAACC
AGTCATGGTATAATAATGATATTCTTCTTTCTTATGCCGGTGTTAATCGGCGGGTTCGGT
AACATACTTTTACCAATCTTACTAAACTTAAACGATCTCAACCTACCGCGCCTAAATGCT
TTAAGGGCTTGGCTATTGATGCCATCAATGGTGTTAGTATTCGCCAGTGTGTGGTTCGGC
AGTGGAACAGGATGAACATTTTACCCACCACTGTCCGGGGCCAGGTTTAGTCCAAGCATT
GGTACCGACTTTTTGATGTTTTCGCTTCACCTGTCTGGTATCTCTAGTATATTCAGCTCA
TTAAACTTTATATGCACCATTATAAGAGCTTGAGGTGTGTCCGTGAGTATTAAGGACACT
GCTATAGTTATATGGGCTTACTTGTTTACATCCATCTTACTTATATTGTCCCTACCAGTG
CTAGCCGCTGGGATAACAATGCTGTTATTTGACCGGAACTTCAACTCATCATTCTTTGAC
CCAGTGGGCGGAGGGGACCCAGTCCTATTTCAACACTTATTTTGGTTCTTTGGCCACCCA
GAGGTGTACGTGCTAATACTCCCGGCATTCGGTATGATTAGTCACATTTGTATAACGTTG
AGTAAAGGAGAGCAACCATTTGGTTACTACGGCATGGTGTTCGCCATGTTCTCTATAGTC
TGTTTAGGTAGGGTAGTATGAGCCCACCATATGTTCTCTATAGGTATGGATGTAAAGACT
TCAGTCTTTTTCAGGTCTGTAACTATGATAATTGCGGTACCCACGGGTATCAAGATCTTC
ACGTGACTTTACATGCTAACCAGAAGCTCAAAAAAGGCCAATAACCCAATCGTGTGGTGG
GTGTACGGCTTCATAATACTGTTTACTATCGGAGGGGTGACAGGGATAGTGCTATCCTCA
TCAGTTCTAGATGTGATGCTACACGACACCTGGTTCGTTGTAGCACACTTCCACTACGTA
TTCTCTTTAGGGTCCTATAGGGGGGTAGTGCTATCCACCATATGGTGGTGGCCACTCCTA
ACGGGCTTAAACCTGAGTAGCATACTATTAAAGGCGCACTTCATTCTATCTATGGTAGGA
TTCAATCTATGTTTCTTCCCAATACACTACTTCGGGTTATGTGGTTTACCACGACGTGTC
TGCTTGTATGACGACTCATTTTACTGAATCAATATCTTGAGTAGCCTAGGGAGCCTCATA
TCTGGCCTAACGGCATTCATGTTCTTCTACATTTTATGAGAAAGGTTTAAAAGACGACGC
ATAGTTTTAGGACTATGGAATGAGAGTAGTAGGGTGGTAAACGGCCTAAATGGTTCACTA
AAGTACCACGTAGAGTTTACATCAATATTCCGAACTTTCATAATTTAA
[15] sal_EU304825_SalBa12_Patoniva_FI
ATGAAATACTTATCATCTTGATTATTTACTCTAGACCACAAGCGCATTGGTATAGTTTAC
AGAATAGTGGGAGTATGGGCAGGTTTCGTAGGTTTAGGCCTAAGAATCCTAATTCGTATA
CAACTATCAGACCCATATTTTAATATTATACCCTTCGAAGTCTATAACTATATTATAACC
AGTCATGGTATAATAATGATATTCTTCTTTCTTATGCCGGTGTTAATCGGCGGGTTCGGT
AACATACTTTTACCAATCTTACTAAACTTAAACGATCTCAACCTACCGCGCCTAAATGCT
TTAAGGGCTTGGCTATTGATGCCATCAATGGTGCTAGTATTCGCCAGTATGTGGTTCGGC
AGTGGAACAGGATGAACATTTTACCCACCACTGTCCGGGGCCAGGTTTAGTCCAAGCATT
GGTACCGACTTTTTGATGTTTTCGCTTCACCTGTCTGGTATCTCTAGTATATTCAGCTCA
TTAAACTTTATATGCACCATTATAAGAGCTTGAGGTGTGTCCGTGAATATTAAGGACACT
GCTATAGTTATATGGGCTTACTTGTTTACATCCATCTTACTTATACTGTCCCTACCAGTG
CTAGCCGCTGGGATAACAATGCTGTTATTTGACCGGAACTTCAACTCATCATTCTTTGAC
CCAGTGGGCGGAGGGGACCCAGTCCTATTTCAACACTTATTTTGGTTCTTTGGCCACCCA
GAGGTGTACGTGCTAATACTCCCGGCATTCGGTATGATTAGTCACATCTGTATAACGTTG
AGTAAAGGAGAGCAACCATTTGGTTACTACGGCATGGTGTTCGCCATGTTCTCTATAGTC
TGTTTAGGTAGGGTAGTATGAGCCCACCATATGTTCTCTATAGGTATGGATGTAAAGACT
TCAGTCTTTTTCAGGTCTGTAACTATGATAATTGCGGTACCCACGGGTATCAAGATCTTC
ACGTGACTTTACATGCTAACCAGAAGCTCAAAAAAGGCCAATAACCCAATCGTGTGGTGG
GTGTACGGCTTCATAATACTGTTTACTATCGGAGGGGTGACAGGGATAGTGCTATCCTCA
TCAGTTCTAGATGTGATGCTACACGACACCTGGTTCGTTGTAGCACACTTCCACTACGTA
TTCTCTTTAGGGTCCTATAGGGGGGTAGTGCTATCCACCATATGGTGGTGGCCACTCCTA
ACGGGCTTAAACCTGAGTAGCATACTATTAAAGGCGCACTTCATTCTATCTATGGTAGGA
TTCAATCTATGTTTCTTCCCAATACACTACTTCGGGTTATGTGGTTTACCACGACGTGTC
TGCTTGTATGACGACTCATTTTACTGAATCAATATCATGAGTAGCCTAGGGAGCCTCATA
TCTGGCCTAACGGCATTCATGTTCTTCTACATTTTATGAGAAAGGTTTAAAAGACGACGC
ATAGTTTTAGGACTATGGAGTGAGAGTAGTAGGGTGGTAAACGGCCTAAATGGTTCACTA
AAGTACCACGTAGAGTTTACATCAATATTCCGAACTTTCATAATTTAA
[16] sal_AF540905_SalBa04_Lataseno_FI
ATGAAATACTTATCATCTTGATTATTTACTCTAGACCACAAGCGCATTGGTATAGTTTAC
AGAATAGTGGGAGTATGGGCAGGTTTCGTAGGTTTAGGCCTAAGAATCCTAATTCGTATA
CAACTATCAGACCCATATTTTAATATTATACCCTTCGAAGTCTATAACTATATTATAACC
AGTCATGGTATAATAATGATATTCTTCTTTCTTATGCCGGTGTTAATCGGCGGGTTCGGT
AACATACTTTTACCAATCTTACTAAACTTAAACGATCTCAACCTACCGCGCCTAAATGCT
TTAAGGGCTTGGCTATTGATGCCATCAATGGTGCTAGTATTCGCCAGTATGTGGTTCGGC
AGTGGAACAGGATGAACATTTTACCCACCACTGTCCGGGGCCAGGTTTAGTCCAAGCATT
GGTACCGACTTTTTGATGTTTTCGCTTCACCTGTCTGGTATCTCTAGTATATTCAGCTCA
TTAAACTTTATATGCACCATTATAAGAGCTTGAGGTGTGTCCGTGAATATTAAGGACACT
GCTATAGTTATATGGGCTTACTTGTTTACATCCATCTTACTTATACTGTCCCTACCAGTG
CTAGCCGCTGGGATAACAATGCTGTTATTTGACCGGAACTTCAACTCATCATTCTTTGAC
CCAGTGGGCGGAGGGGACCCAGTCCTATTTCAACACTTATTTTGGTTCTTTGGCCACCCA
GAGGTGTACGTGCTAATACTCCCGGCATTCGGTATGATTAGTCACATCTGTATAACGTTG
AGTAAAGGAGAGCAACCATTTGGTTACTACGGCATGGTGTTCGCCATGTTCTCTATAGTC
TGTTTAGGTAGGGTAGTATGAGCCCACCATATGTTCTCTATAGGTATGGATGTAAAGACT
TCAGTCTTTTTCAGGTCTGTAACTATGATAATTGCGGTACCCACGGGTATCAAGATCTTC
ACGTGACTTTACATGCTAACCAGAAGCTCAAAAAAGGCCAATAACCCAATCGTGTGGTGG
GTGTACGGCTTCATAATACTGTTTACTATCGGAGGGGTGACAGGGATAGTGCTATCCTCA
TCAGTTCTAGATGTGATGCTACACGACACCTGGTTCGTTGTAGCACACTTCCACTACGTA
TTCTCTTTAGGGTCCTATAGGGGGGTAGTGCTATCCACCATATGGTGGTGGCCACTCCTA
ACGGGCTTAAACCTGAGTAGCATACTATTAAAGGCGCACTTCATTCTATCTATGGTAGGA
TTCAATCTATGTTTCTTCCCAATACACTACTTCGGGTTATGTGGTTTACCACGACGTGTC
TGCTTGTATGACGACTCATTTTACTGAATCAATATCATGAGTAGCCTAGGGAGCCTCATA
TCTGGCCTAACGGCATTCATGTTCTTCTACATTTTATGAGAAAGGTTTAAAAGACGACGC
ATAGTTTTAGGACTATGGAATGAGAGTAGTAGGGTGGTAAACGGCCTAAATGGTTCACTA
AAGTACCACGTAGAGTTTACATCAATATTCCGAACTTTCATAATTTAA
[17] sal_KT344126_SalBa04_487Y_Muonio_FI
ATGAAATACTTATCATCTTGATTATTTACTCTAGACCACAAGCGCATTGGTATAGTTTAC
AGAATAGTGGGAGTATGGGCAGGTTTCGTAGGTTTAGGCCTAAGAATCCTAATTCGTATA
CAACTATCAGACCCATATTTTAATATTATACCCTTCGAAGTCTATAACTATATTATAACC
AGTCATGGTATAATAATGATATTCTTCTTTCTTATGCCGGTGTTAATCGGCGGGTTCGGT
AACATACTTTTACCAATCTTACTAAACTTAAACGATCTCAACCTACCGCGCCTAAATGCT
TTAAGGGCTTGGCTATTGATGCCATCAATGGTGCTAGTATTCGCCAGTATGTGGTTCGGC
AGTGGAACAGGATGAACATTTTACCCACCACTGTCCGGGGCCAGGTTTAGTCCAAGCATT
GGTACCGACTTTTTGATGTTTTCGCTTCACCTGTCTGGTATCTCTAGTATATTCAGCTCA
TTAAACCTTATATGCACCATTATAAGAGCTTGAGGTGTGTCCGTGAATATTAAGGACACT
GCTATAGTTATATGGGCTTACTTGTTTACATCCATCTTACTTATACTGTCCCTACCAGTG
CTAGCCGCTGGGATAACAATGCTGTTATTTGACCGGAACTTCAACTCATCATTCTTTGAC
CCAGTGGGCGGAGGGGACCCAGTCCTATTTCAACACTTATTTTGGTTCTTTGGCCACCCA
GAGGTGTACGTGCTAATACTCCCGGCATTCGGTATGATTAGTCACATCTGTATAACGTTG
AGTAAAGGAGAGCAACCATTTGGTTACTACGGCATGGTGTTCGCCATGTTCTCTATAGTC
TGTTTAGGTAGGGTAGTATGAGCCCACCATATGTTCTCTATAGGTATGGATGTAAAGACT
TCAGTCTTTTTCAGGTCTGTAACTATGATAATTGCGGTACCCACGGGTATCAAGATCTTC
ACGTGACTTTACATGCTAACCAGAAGCTCAAAAAAGGCCAATAACCCAATCGTGTGGTGG
GTGTACGGCTTCATAATACTGTTTACTATCGGAGGGGTGACAGGGATAGTGCTATCCTCA
TCAGTTCTAGATGTGATGCTACACGACACCTGGTTCGTTGTAGCACACTTCCACTACGTA
TTCTCTTTAGGGTCCTATAGGGGGGTAGTGCTATCCACCATATGGTGGTGGCCACTCCTA
ACGGGCTTAAACCTGAGTAGCATACTATTAAAGGCGCACTTCATTCTATCTATGGTAGGA
TTCAATCTATGTTTCTTCCCAATACACTACTTCGGGTTATGTGGTTTACCACGACGTGTC
TGCTTGTATGACGACTCATTTTACTGAATCAATATCATGAGTAGCCTAGGGAGCCTCATA
TCTGGCCTAACGGCATTCATGTTCTTCTACATTTTATGAGAAAGGTTTAAAAGACGACGC
ATAGTTTTAGGACTATGGAATGAGAGTAGTAGGGTGGTAAACGGCCTAAATGGTTCACTA
AAGTACCACGTAGAGTTTACATCAATATTCCGAACTTTCATAATTTAA
[18] sal_AF540891_SalBa01_Morskoy_RU
ATGAAATACTTATCATCTTGATTATTTACTCTAGACCACAAGCGCATTGGTATAGTTTAC
AGAATAGTGGGAGTATGGGCAGGTTTCGTAGGTTTAGGCCTAAGAATCCTAATTCGTATA
CAACTATCAGACCCATATTTTAATATTATGCCCTTCGAAGTCTATAACTATGTTATAACC
AGTCATGGTATAATAATGATATTCTTCTTTCTTATGCCGGTGTTAATCGGCGGGTTCGGT
AACATACTTTTACCAATCTTATTAAACTTAAACGATCTCAACCTACCGCGCCTAAATGCT
TTAAGGGCTTGGCTATTGATGCCATCAATGGTGCTAGTATTCGCCAGTATGTGGTTCGGC
AGTGGAACAGGATGAACATTTTACCCACCACTGTCCGGGGCCAGGTTTAGTCCAAGCATT
GGTACCGACTTTTTGATGTTTTCGCTTCACCTGTCTGGTATTTCTAGTATATTCAGCTCA
TTAAACTTTATATGCACCATTATAAGAGCTTGAGGTGTGTCCGTGAATATTAAGGACACT
GCTATAGTTATATGGGCTTACTTGTTTACGTCCATCTTACTTATATTGTCCCTACCAGTG
CTAGCCGCTGGGATAACAATGCTGTTATTTGACCGGAACTTCAACTCATCATTCTTTGAC
CCAGTGGGCGGAGGGGACCCAGTCCTATTTCAACACTTATTTTGGTTCTTTGGCCACCCA
GAGGTGTACGTGCTAATACTCCCGGCATTCGGTATGATTAGTCACATCTGTATAACGTTG
AGTAAAGGAGAGCAACCATTTGGTTACTACGGCATGGTGTTCGCCATGTTCTCTATAGTC
TGTTTAGGTAGGGTAGTATGAGCCCACCACATGTTCTCTATAGGTATGGATGTAAAGACT
TCAGTCTTTTTCAGGTCTGTAACTATGATAATTGCGGTACCCACGGGTATCAAGATCTTC
ACGTGACTTTACATGCTAACCAGAAGCTCAAAAAAGGCCAATAACCCAATCGTGTGGTGG
GTGTATGGCTTCATAATACTGTTTACTATCGGAGGGGTGACAGGGATAGTGCTATCCTCA
TCAGTTCTAGATGTGATGCTACACGATACCTGGTTCGTTGTAGCACACTTCCACTACGTA
TTCTCTTTAGGGTCCTATAGGGGGGTAGTGCTCTCCACCATATGGTGGTGGCCACTCCTA
ACGGGCTTAAACCTGAGTAGCATACTATTAAAGGCGCACTTCATTCTATCTATGGTAGGA
TTCAATCTATGTTTCTTCCCAATACACTACTTCGGGTTATGTGGTTTACCACGACGTGTC
TGCTTGTATGACGACTCATTTTACTGAATCAATATCGTGAGTAGCCTAGGGAGCCTCATA
TCTGGCCTAACGGCATTCATGTTCTTCTACATTTTATGAGAAAGGTTTAAAAGACGACGC
ATAGTTTTAGGTCTATGGAATGAGAGTAGTAGGGTGGTAAACGGCCTAAATGGTTCACTA
AAGTACCACGTAGAGTTTACATCAATATTCCGAACTTTCATAATTTAA
[19] sal_KT344124_Suna_Onega_FI
ATGAAATACTTATCATCTTGATTATTTACTCTAGACCACAAGCGCATTGGTATAGTTTAC
AGAGTAGTGGGAGTATGGGCAGGTTTCGTAGGTTTAGGCCTAAGAATCCTAATTCGTATA
CAACTATCAGACCCATATTTTAATATTATACCCTTCGAAGTCTATAACTATGTTATAACC
AGTCATGGTATAATAATGATATTCTTCTTTCTTATGCCGGTGTTAATCGGCGGGTTCGGT
AACATACTTTTACCAATCTTACTAAACTTAAACGATCTCAACCTACCGCGCCTAAATGCT
TTAAGGGCTTGGCTATTGATGCCATCAATGGTGTTAGTATTCGCCAGTATGTGGTTCGGC
AGTGGAACAGGATGAACATTTTACCCACCACTGTCCGGGGCCAGGTTTAGTCCAAGCATT
GGTACCGACTTTTTGATGTTTTCGCTTCACCTGTCTGGTATATCTAGTATATTCAGCTCA
TTAAACTTTATATGCACCATTATAAGAGCTTGAGGTGTGTCCGTGAATATTAAGGACACT
GCTATAGTTATATGGGCTTACTTGTTTACATCCATCTTACTTATATTGTCCCTACCAGTG
CTAGCCGCTGGGATAACAATGCTGTTATTTGACCGGAACTTCAACTCATCATTCTTTGAC
CCAGTGGGCGGAGGGGACCCAGTCCTATTTCAACACTTATTTTGGTTCTTTGGCCACCCA
GAGGTGTACGTGCTAATACTCCCGGCATTCGGTATGATTAGTCACATTTGTATAACGTTG
AGTAAAGGAGAGCAACCATTTGGTTACTACGGCATGGTGTTCGCCATGTTCTCTATAGTC
TGTTTAGGTAGGGTAGTATGAGCCCACCATATGTTCTCTATAGGTATGGATGTAAAGACT
TCAGTCTTTTTCAGGTCTGTAACTATGATAATTGCGGTACCCACGGGTATCAAGATCTTC
ACGTGACTTTACATGCTAACCAGAAGCTCAAAAAAGGCCAATAACCCAATCGTGTGGTGG
GTGTACGGCTTCATAATACTGTTTACTATCGGAGGGGTGACAGGGATAGTGCTATCCTCA
TCAGTTCTAGATGTGATGCTACACGACACCTGGTTCGTTGTAGCACACTTCCACTACGTA
TTCTCTTTAGGGTCCTATAGGGGGGTAGTGCTATCCACCATATGGTGGTGGCCACTCCTA
ACGGGCTTAAACCTGAGTAGCATACTATTAAAGGCGCACTTCACTCTATCTATGGTAGGA
TTCAATCTATGTTTCTTCCCAATACACTACTTCGGGTTATGTGGTTTACCACGACGTGTC
TGCTTGTATGACGACTCATTTTACTGAATCAATATCTTGAGTAGCCTAGGGAGCCTCATA
TCTGGCCTAACGGCATTCATGTTCTTCTACATTTTATGAGAAAGGTTTAAAAGACGACGC
ATAGTTTTAGGACTATGGAATGAGAGTAGTAGGGTGGTAAACGGCCTAAATGGTTCACTA
AAGTACCACGTAGAGTTTACATCAATATTCCGAACTTTCATAATTTAA
[20] thy_AF540899_ThyWs03_Pikkukongas_FI
ATGAAATACTTATCATCTTGATTATTTACCCTAGACCACAAGCGCATTGGTATAATTTAC
AGAATAGTGGGAGTATGAGCAGGTTTCGTAGGTTTAGGCCTAAGAATCCTAATTCGTATA
CAACTATCAGACCCATATTTTAATATTATACCCTTCGAAGTCTATAACTATGTTATAACC
AGTCATGGTATAATAATGATATTCTTCTTTCTTATGCCAGTGTTAATCGGCGGGTTCGGT
AATATACTTTTACCAATCTTACTAAACTTAAACGATCTTAACCTACCGCGCCTAAATGCT
TTAAGGGCTTGGCTATTGATGCCATCAATGGTGCTAGTATTCGCTAGTATGTGGTTCGGC
AGTGGAACAGGATGAACATTTTACCCACCACTGTCCGGGGCCAGGTTTAGTCCAAGCATT
GGTACCGACTTTTTGATGTTTTCGCTTCACCTGTCTGGTATTTCTAGTATATTCAGCTCA
TTAAACTTCATATGCACCATTATAAGAGCTTGAGGTGTGTCCGTGAATATTAAGGACACT
GCTATAGTTATATGGGCTTACTTGTTTACGTCCATCTTACTTATATTGTCCCTACCAGTG
CTAGCCGCTGGGATAACAATGCTGTTATTTGACCGAAACTTCAACTCATCCTTCTTTGAC
CCAGTGGGCGGAGGGGACCCAGTCCTATTTCAACACTTATTTTGGTTCTTTGGTCACCCA
GAGGTTTACGTGCTAATACTCCCGGCATTCGGTATGATTAGTCACATCTGTATAACGTTA
AGTAAAGGAGAGCAACCATTTGGTTACTACGGTATGGTGTTCGCCATGTTCTCTATAGTC
TGTTTAGGTAGGGTAGTGTGAGCCCACCACATGTTCTCTATAGGTATGGATGTAAAGACT
TCAGTCTTTTTCAGGTCTGTAACTATGATAATTGCGGTACCCACGGGCATCAAGATCTTC
ACGTGACTTTACATGCTAACCAGAAGCTCAAAAAAGGCCAATAACCCAATCGTGTGGTGG
GTGTACGGCTTCATAATACTGTTTACTATCGGAGGAGTGACAGGGATAGTGCTATCCTCA
TCAGTTCTAGATGTGATGCTACACGATACCTGGTTCGTTGTAGCACACTTCCACTATGTA
TTCTCTTTAGGGTCCTATAGTGGGGTAGTGCTATCCACCATATGGTGGTGGCCACTACTA
ACGGGCTTAAACCTGAGTAGCATACTATTAAAGGCGCACTTCATTCTATCTATGGTAGGA
TTCAATCTATGTTTCTTCCCAATACACTACTTCGGGTTGTGTGGTTTACCACGACGTGTA
TGCTTGTATGATGACTCCTTTTACTGAATCAATATTATGAGTAGCCTAGGGAGCCTCATA
TCTGGCCTAACGGCATTCATGTTCTTCTACATTTTATGAGAAAGGTTTAAAAGACGACGC
ATAGTTTTAGGCCTATGGAGTGAGAGTAGCAGGGTGGTAAACGGCCTAAATGGTTCACTA
AAGTACCACGTAGAGTTTACATCAATATTCCGAACTTTCATAATTTAA
[21] thy_3Ls42_Kaitum_Laxselet_SE
ATGAAATACTTATCATCTTGATTATTTACTCTAGACCACAAGCGCATTGGTATAATTTAC
AGAATAGTGGGAGTATGAGCAGGTTTCGTAGGTTTAGGCCTAAGAATCCTAATTCGTATA
CAACTATCAGACCCATATTTTAATATTATACCCTTCGAAGTCTATAACTATGTTATAACC
AGTCATGGTATAATAATGATATTCTTCTTTCTTATGCCAGTGTTAATCGGCGGGTTCGGT
AATATACTTTTACCAATCTTACTAAACTTAAACGATCTTAACCTACCGCGACTAAATGCT
TTAAGGGCTTGGCTATTGATGCCATCAATGGTGCTAGTATTCGCTAGTATATGGTTCGGC
AGTGGAACAGGATGAACATTTTACCCACCACTGTCCGGGGCCAGGTTTAGACCAAGTATC
GGTACCGACTTTTTGATGTTTTCGCTTCACCTGTCGGGTATTTCTAGTATATTCAGCTCA
TTAAACTTTATATGCACCATTATAAGAGCTTGAGGTGTGTCCGTGAATATTAAGGACACT
GCTATAGTTATATGGGCTTACTTGTTTACGTCCATCTTACTTATATTGTCCCTACCAGTG
CTAGCCGCTGGGATAACAATGCTGTTATTTGACCGGAACTTCAACTCATCATTCTTTGAC
CCAGTGGGCGGAGGGGACCCAGTCCTATTTCAACACTTATTTTGGTTCTTTGGTCACCCA
GAGGTGTACGTGCTAATACTCCCGGCATTCGGTATGATTAGTCACATCTGTATAACGCTA
AGTAAAGGAGAGCAACCATTTGGTTACTACGGTATGGTGTTCGCCATGTTCTCTATAGTC
TGTTTAGGTAGGGTAGTATGAGCCCACCATATGTTCTCTATAGGTATGGATGTAAAGACT
TCAGTCTTTTTCAGGTCTGTAACTATGGTAATTGCGGTACCCACGGGTATCAAGATCTTC
ACGTGACTTTACATGCTAGCCAGAAGCTCAAAAAAGGCCAATAACCCAATCGTGTGGTGG
GTGTACGGCTTCATAATACTGTTTACTATCGGAGGAGTGACAGGGATAGTACTATCCTCA
TCAGTTCTAGATGTGATGCTACACGATACTTGGTTCGTTGTAGCACACTTCCACTACGTA
TTCTCTTTAGGGTCCTATAGGGGGGTAGTGCTATCCACCATATGGTGGTGGCCACTACTG
ACGGGGTTAAACCTGAGTAGCATACTGTTAAAGGCGCACTTCATTCTATCTATGGTAGGA
TTCAATCTATGTTTCTTCCCGATACACTACTTCGGGTTATGTGGTTTACCGCGACGTGTA
TGCTTGTATGACGATTCCTTTTACTGAATCAATATTACGAGTAGCCTAGGGAGCCTCATA
TCTGGCCTAACGGCATTCATGTTCTTCTACATTTTATGGGAAAGGTTTAAAAGACGACGC
ATAGTTTTAGGTCTATGGAATGAGAGTAGTAGGGTGGTAAACGGTCTAAATGGTTCACTA
AAGTACCACGTAGAGTTTACATCGATATTCCGAACTTTCATAATTTAA
[22] thy_2Ls42_Kaitum_Laxselet_SE
ATGAAATACTTATCATCTTGATTATTTACTCTAGACCACAAGCGCATTGGTATAATTTAC
AGAATAGTGGGAGTATGAGCAGGTTTCGTAGGTTTAGGCCTAAGAATCCTAATTCGTATA
CAACTATCAGACCCATATTTTAATATTATACCCTTCGAAGTCTATAACTATGTTATAACC
AGTCATGGTATAATAATGATATTCTTCTTTCTTATGCCAGTGTTAATCGGCGGGTTCGGT
AATATACTTTTACCAATCTTACTAAACTTAAACGATCTTAACCTACCGCGACTAAATGCT
TTAAGGGCTTGGCTATTGATGCCATCAATGGTGCTAGTATTCGCTAGTATATGGTTCGGC
AGTGGAACAGGATGAACATTTTACCCACCACTGTCCGGGGCCAGGTTTAGACCAAGTATC
GGTACCGACTTTTTGATGTTTTCGCTTCACCTGTCGGGTATTTCTAGTATATTCAGCTCA
TTAAACTTTATATGCACCATTATAAGAGCTTGAGGTGTGTCCGTGAATATTAAGGACACT
GCTATAGTTATATGGGCTTACTTGTTTACGTCCATCTTACTTATATTGTCCCTACCAGTG
CTAGCCGCTGGGATAACAATGCTGTTATTTGACCGGAACTTCAACTCATCATTCTTTGAC
CCAGTGGGCGGAGGGGACCCAGTCCTATTTCAACACTTATTTTGGTTCTTTGGTCACCCA
GAGGTGTACGTGCTAATACTCCCGGCATTCGGTATGATTAGTCACATCTGTATAACGCTA
AGTAAAGGAGAGCAACCATTTGGTTACTACGGTATGGTGTTCGCCATGTTCTCTATAGTC
TGTTTAGGTAGGGTAGTATGAGCCCACCATATGTTCTCTATAGGTATGGATGTAAAGACT
TCAGTCTTTTTCAGGTCTGTAACTATGGTAATTGCGGTACCCACGGGTATCAAGATCTTC
ACGTGACTTTACATGCTAGCCAGAAGCTCAAAAAAGGCCAATAACCCAATCGTGTGGTGG
GTGTACGGCTTCATAATACTGTTTACTATCGGAGGAGTGACAGGGATAGTRCTATCCTCA
TCAGTTCTAGATGTGATGCTACACGATACTTGGTTCGTTGTAGCACACTTCCACTACGTA
TTCTCTTTAGGGTCCTATAGGGGGGTAGTGCTATCCACCATATGGTGGTGGCCACTACTR
ACGGGSTTAAACCTGAGTAGCATACTGTTAAAGGCGCACTTCATTCTATCTATGGTAGGA
TTCAATCTATGTTTCTTCCCRATACACTACTTCGGGTTATGTGGTTTACCGCGACGTGTA
TGCTTGTATGACGATTCCTTTTACTGAATCAATATTAYGAGTAGCCTAGGGAGCCTCATA
TCTGGCCTAACGGCATTCATGTTCTTCTACATTTTATGGGAAAGGTTTAAAAGACGACGC
ATAGTTTTAGGTCTATGGAATGAGAGTAGTAGGGTGGTAAACGGYCTAAATGGTTCACTA
AAGTACCACGTAGAGTTTACATCGATATTCCGAACTTTCATAATTTAA
[23] thy_3LSG1_Solvbacka_Strommar_SE
ATGAAATACTTATCATCTTGATTATTTACTCTAGACCACAAGCGCATTGGTATAATTTAC
AGGATAGTGGGAGTATGAGCAGGTTTCGTAGGTTTAGGCCTAAGAATCCTAATTCGTATA
CAACTATCAGACCCATATTTTAATATCATACCCTTCGAAGTCTATAACTATGTTATAACC
AGTCACGGTATAATAATGATATTCTTCTTTCTTATGCCAGTGTTAATCGGCGGGTTCGGT
AATATACTTTTACCAATCTTACTAAACTTAAACGATCTTAACCTACCGCGCCTAAATGCT
TTAAGGGCTTGGCTATTGATGCCATCAATGGTGCTAGTATTCGCTAGTATGTGGTTCGGC
AGTGGAACAGGATGAACATTTTACCCACCACTGTCCGGGGCCAGGTTTAGTCCAAGCATT
GGTACCGACTTTTTGATGTTTTCGCTTCACCTGTCTGGTATTTCTAGTATATTCAGCTCA
TTAAACTTTATATGCACCATTATAAGAGCTTGAGGTGTGTCCGTGAATATTAAGGACACT
GCTATAGTTATATGGGCTTACTTGTTTACGTCCATCTTACTTATATTGTCCCTACCAGTG
CTAGCCGCTGGGATAACAATGCTGTTATTTGACCGGAACTTCAACTCATCATTCTTTGAC
CCAGTGGGCGGAGGGGACCCAGTCCTATTTCAACACTTATTTTGGTTCTTTGGTCACCCA
GAAGTGTACGTGCTAATACTCCCGGCATTCGGTATGATTAGTCACATCTGTATAACGTTA
AGTAAAGGAGAGCAACCATTTGGTTACTACGGTATGGTGTTCGCCATGTTCTCTATAGTC
TGCTTAGGTAGGGTAGTATGAGCCCACCATATGTTCTCTATAGGTATGGATGTAAAGACT
TCAGTCTTTTTCAGGTCTGTAACTATGATAATTGCGGTACCCACGGGTATCAAGATCTTC
ACGTGACTTTACATGCTAACCAGAAGCTCAAAAAAGGCCAATAACCCAATCGTGTGGTGG
GTATACGGCTTCATAATACTGTTTACTATCGGAGGAGTGACAGGGATAGTGCTATCCTCA
TCAGTTCTAGATGTGATGCTACACGATACCTGGTTCGTTGTAGCACACTTCCACTACGTA
TTCTCTTTAGGGTCCTATAGGGGGGTAGTGCTATCCACCATATGGTGGTGGCCACTCCTA
ACGGGCTTAAACCTGAGTAGCATATTATTAAAGGCGCACTTCATTCTATCTATGGTAGGA
TTCAACCTATGTTTCTTTCCAATACACTACTTCGGGTTATGTGGTTTACCACGACGTGTA
TGCTTGTATGACGACTCCTTTTATTGAATCAATATTATGAGTAGCCTAGGGAGCCTCATA
TCTGGCCTAACGGCATTCATGTTCTTCTACATTTTATGAGAAAGGTTTAAAAGACGACGC
ATAGTTTTAGGTCTATGGAATGAGAGTAGTAGGGTGGTAAACGGCCTAAATGGTTCACTA
AAGTACCACGTAGAGTTTACATCAATATTCCGAACTTTCATAATTTAA
[24] thy_LS102_Juktan_SE
ATGAAATACTTATCATCTTGATTATTTACTCTAGACCACAAGCGCATTGGTATAATTTAC
AGAATAGTGGGAGTATGAGCAGGTTTCGTAGGTTTAGGCCTAAGAATCCTAATTCGTATA
CAACTATCAGACCCATATTTTAATATTATACCCTTCGAAGTCTATAATTATGTTATAACC
AGTCACGGTATAATAATGATATTCTTCTTTCTTATGCCAGTGTTAATCGGCGGGTTTGGT
AATATACTTTTACCAATCTTACTAAACTTAAACGATCTTAACCTACCGCGCCTAAATGCT
TTAAGGGCTTGGCTATTGATGCCATCAATGGTACTAGTATTCGCTAGTATATGGTTCGGC
AGTGGAACAGGATGAACATTTTACCCACCACTGTCCGGGGCCAGGTTTAGTCCAAGTATT
GGTACCGACTTTTTGATGTTTTCGCTTCACCTGTCTGGTATTTCTAGTATATTCAGCTCA
TTAAACTTTATATGTACCATTATAAGAGCTTGAGGTGTGTCCGTGAATATTAAGGACACT
GCTATAGTTATATGGGCTTACTTGTTTACGTCCATCTTACTTATATTGTCCCTACCAGTG
CTAGCCGCTGGTATAACAATGCTGTTATTTGACCGGAACTTCAACTCATCATTCTTTGAC
CCAGTGGGCGGAGGGGACCCAGTCCTATTTCAACACTTATTTTGGTTCTTTGGTCACCCA
GAGGTGTACGTGCTAATACTCCCGGCATTCGGTATGATTAGTCACATCTGTATAACGTTA
AGTAAAGGAGAGCAACCATTTGGTTACTACGGTATGGTGTTCGCCATGTTCTCTATAGTC
TGTTTAGGTAGGGTAGTATGAGCCCACCACATGTTCTCTATAGGTATGGATGTAAAGACT
TCAGTCTTTTTCAGGTCTGTAACTATGATAATTGCGGTACCCACGGGTATCAAGATCTTC
ACGTGACTTTACATGCTAGCCAGAAGCTCAAAAAAGGCCAATAACCCAATCGTGTGGTGG
GTGTACGGCTTCATAATGCTGTTTACTATCGGAGGAGTGACAGGGATAGTGCTATCCTCA
TCAGTTCTAGATGTGATGCTACACGATACTTGGTTCGTTGTAGCACACTTCCACTATGTA
TTCTCTTTAGGGTCCTATAGGGGGGTAGTGCTATCCACCATATGGTGGTGGCCACTACTA
ACGGGCTTAAACCTGAGTAGCATACTGTTAAAGGCGCACTTCATTCTATCTATGGTAGGA
TTCAATCTATGTTTCTTCCCAATACACTACTTCGGGTTATGTGGTTTACCACGACGTGTA
TGCTTGTATGACGACTCCTTTTACTGAATCAATATTATGAGTAGCCTAGGGAGCCTCATA
TCTGGCCTAACGGCATTCATGTTCTTCTACATTTTATGGGAAAGGTTTAAAAGACGACGC
ATAGTTTTAGGCCTATGGAATGAGAGTAGTAGGGTGGTAAACGGCCTAAATGGTTCACTA
AAGTACCACGTAGAGTTTACATCAATATTCCGAACTTTCATAATTTAA
[25] let_EF570120_farm_Vardar_RBT2_MK
ATGAAATACTCATCATCTTGATTATTTACTCTAGACCACAAGCGCATCGGCATAATTTAC
AGAATAGTGGGAGTATGAGCGGGTTTCGTAGGTTTAGGCCTAAGAATCCTAATTCGTATA
CAACTATCAGACCCCTATTTTAATATTATACCCTTCGAAGTCTATAACTATGTTATAACC
AGTCATGGTATAATAATGATATTCTTCTTTCTTATGCCAGTGTTAATCGGCGGGTTCGGT
AATATACTTTTACCAATCTTACTAAACTTAAACGATCTTAACCTACCGCGCCTAAATGCT
TTAAGGGCTTGGCTATTGATGCCATCAATGGTGCTAGTATTCGCTAGTATGTGGTTCGGC
AGTGGGACAGGATGAACATTTTACCCACCACTGTCCGGGGCCAGGTTTAGTCCAAGCATT
GGTACCGACTTTTTGATGTTCTCGCTTCACCTGTCTGGTATTTCCAGTATATTCAGCTCA
TTAAACTTTATATGTACCATTATAAGAGCTTGAGGTGTGTCCGTTAATATTAAGGACACT
GCTATAGTTATATGGGCTTACTTGTTTACGTCCATCTTACTTATACTGTCCCTACCAGTG
CTAGCCGCTGGGATAACAATGCTGTTATTTGACCGGAACTTCAACTCATCCTTCTTTGAC
CCAGTGGGCGGAGGGGACCCAGTCCTATTCCAACACTTATTTTGGTTCTTTGGCCACCCA
GAGGTGTACGTACTAATACTCCCAGCATTCGGTATGATTAGTCACATCTGTATAACGTTA
AGTAAAGGAGAGCAACCATTTGGTTACTACGGTATGGTGTTCGCCATGTTCTCTATAGTC
TGCTTAGGTAGGGTAGTATGAGCCCACCACATGTTCTCTATAGGTATGGATGTAAAGACT
TCAGTCTTTTTCAGGTCTGTAACTATGATAATTGCGGTACCCACGGGTATCAAGATCTTC
ACGTGACTTTACATGCTAACCAGAAGCTCAAAAAAGGCCAATAACCCAATCGTGTGGTGG
GTGTACGGCTTCATAATACTGTTTACTATCGGAGGAGTGACAGGGATAGTGCTATCCTCA
TCAGTTCTAGATGTGATGCTACACGATACCTGGTTCGTTGTAGCACACTTCCACTACGTA
TTCTCTTTAGGGTCCTATAGGGGGGTAGTGCTATCCACCATATGGTGGTGGCCACTCCTA
ACGGGCTTAAACCTGAGTAGTATACTACTAAAGGCGCATTTTATTCTATCTATGGTAGGA
TTCAATCTATGTTTCTTCCCAATACACTACTTCGGGTTATGTGGTTTACCACGACGTGTA
TGCTTGTATGACGACTCCTTTTATTGAATCAATATCTTGAGTAGCCTAGGGAGCCTTATA
TCTGGTCTAACGGCATTCATGTTCTTCTACATTTTATGAGAAAGGTTTAAAAGACGACGC
ATAGTTTTAGGCCTATGGAATGAGAGTAGTAGGGTGGTAAACGGCCTAAATGGTTCACTA
AAGTACCACGTAGAGTTTACATCAATATTCCGAACTTTCATAATTTAA
[26] myk_AF479750_RBT1_farm_FI
ATGAAATACTCATCATCTTGATTATTTACTCTAGACCACAAGCGCATCGGTATAATTTAC
AGAATAGTGGGGGTATGAGCGGGTTTCGTAGGTTTAGGCCTAAGAATCCTAATTCGTATA
CAACTATCAGACCCCTATTTTAATATTATACCCTTCGAAGTCTATAACTATGTTATAACC
AGTCATGGTATAATAATGATATTTTTCTTTCTTATGCCAGTGTTAATCGGCGGGTTCGGT
AATATACTTTTACCAATCTTACTAAACTTAAACGATCTTAACCTACCGCGCCTAAATGCT
TTAAGGGCTTGGCTATTGATGCCATCAATGGTGCTAGTATTCGCTAGTATGTGGTTCGGC
AGTGGGACAGGATGAACATTTTACCCACCACTGTCCGGGGCCAGGTTTAGTCCAAGCATT
GGTACCGACTTTTTGATGTTTTCGCTTCACCTGTCTGGTATTTCCAGTATATTCAGCTCA
TTAAACTTTATATGTACCATTATAAGAGCTTGAGGTGTGTCCGTGAATATTAAGGACACT
GCTATAGTTATATGGGCTTACTTGTTTACGTCCATCTTACTTATACTGTCCCTACCAGTG
CTAGCCGCTGGGATAACAATGCTGTTATTTGACCGGAACTTCAACTCATCCTTCTTTGAC
CCAGTGGGCGGAGGGGACCCAGTCCTATTCCAACACTTATTTTGGTTCTTTGGCCACCCA
GAGGTGTACGTACTAATACTCCCAGCATTCGGTATGATTAGTCACATCTGTATAACGTTA
AGTAAAGGAGAGCAACCATTTGGTTACTACGGTATGGTGTTCGCCATGTTCTCTATAGTC
TGCTTAGGTAGGGTAGTATGAGCCCACCATATGTTCTCTATAGGTATGGATGTAAAGACT
TCAGTCTTTTTCAGGTCTGTAACTATGATAATTGCGGTACCCACGGGTATCAAGATCTTC
ACGTGACTTTACATGCTAACCAGAAGCTCAAAAAAGGCCAATAACCCAATCGTGTGGTGG
GTGTACGGCTTCATAATACTGTTTACTATCGGAGGAGTGACAGGGATAGTGCTATCCTCA
TCAGTTCTAGATGTGATGCTACACGATACCTGGTTCGTTGTAGCACACTTCCACTACGTA
TTCTCTTTAGGGTCCTATAGGGGGGTAGTGCTATCCACCATATGGTGGTGGCCACTCCTA
ACGGGCTTAAACCTGAGTAGTATACTACTAAAGGCGCACTTCATTCTATCTATGGTAGGA
TTCAATCTATGTTTCTTCCCAATACACTACTTCGGGTTATGTGGTTTACCACGACGTGTA
TGCTTGTATGACGACTCCTTTTATTGAATCAATATCTTGAGTAGCCTAGGGAGCCTCATA
TCTGGTCTAACGGCATTCATGTTCTTCTACATTTTATGAGAAAGGTTTAAAAGACGACGC
ATAGTTTTAGGTCTATGGAATGAGAGTAGTAGGGTGGTAAACGGCCTAAATGGTTCACTA
AAGTACCACGTAGAGTTTACATCAATATTCCGAACTTTCATAATTTAA
[27] sal_EU223246_RBT03_Laerdalselva_NOR
ATGAAATACTCATCATCTTGATTATTTACTCTAGACCACAAGCGCATCGGTATAATTTAC
AGAATAGTGGGGGTATGAGCGGGTTTCGTAGGTTTAGGCCTAAGAATCCTAATTCGTATA
CAACTATCAGACCCCTATTTTAATATTATACCCTTCGAAGTCTATAACTATGTTATAACC
AGTCATGGTATAATAATGATATTCTTCTTTCTTATGCCAGTGTTAATCGGCGGGTTCGGT
AATATACTTTTACCAATCTTACTAAACTTAAACGATCTTAACCTACCGCGCCTAAATGCT
TTAAGGGCTTGGCTATTGATGCCATCAATGGTGCTAGTATTCGCTAGTATGTGGTTCGGC
AGTGGGACAGGATGAACATTTTACCCACCACTGTCCGGGGCCAGGTTTAGTCCAAGCATT
GGTACCGACTTTTTGATGTTTTCGCTTCACCTGTCTGGTATTTCCAGTATATTCAGCTCA
TTAAACTTTATATGTACCATTATAAGAGCTTGAGGTGTGTCCGTGAATATTAAGGACACT
GCTATAGTTATATGGGCTTACTTGTTTACGTCCATCTTACTTATACTGTCCCTACCAGTG
CTAGCCGCTGGGATAACAATGCTGTTATTTGACCGGAACTTCAACTCATCCTTCTTTGAC
CCAGTGGGCGGAGGGGACCCAGTCCTATTCCAACACTTATTTTGGTTCTTTGGCCACCCA
GAGGTGTACGTACTAATACTCCCAGCATTCGGTATGATTAGTCACATCTGTATAACGTTA
AGTAAAGGAGAGCAACCATTTGGTTACTACGGTATGGTGTTCGCCATGTTCTCTATAGTC
TGCTTAGGTAGGGTAGTATGAGCCCACCATATGTTCTCTATAGGTATGGATGTAAAGACT
TCAGTCTTTTTCAGGTCTGTAACTATGATAATTGCGGTACCCACGGGTATCAAGATCTTC
ACGTGACTTTACATGCTAACCAGAAGCTCAAAAAAGGCCAATAACCCAATCGTGTGGTGG
GTGTACGGCTTCATAATACTGTTTACTATCGGAGGAGTGACAGGGATAGTGCTATCCTCA
TCAGTTCTAGATGTGATGCTACACGATACCTGGTTCGTTGTAGCACACTTCCACTACGTA
TTCTCTTTAGGGTCCTATAGGGGGGTAGTGCTATCCACCATATGGTGGTGGCCACTCCTA
ACGGGCTTAAACCTGAGTAGTATACTACTAAAGGCGCACTTCATTCTATCTATGGTAGGA
TTCAATCTATGTTTCTTCCCAATACACTACTTCGGGTTATGTGGTTTACCACGACGTGTA
TGCTTGTATGACGACTCCTTTTATTGAATCAATATCTTGAGTAGCCTAGGGAGCCTCATA
TCTGGTCTAACGGCATTCATGTTCTTCTACATTTTATGAGAAAGGTTTAAAAGACGACGC
ATAGTTTTAGGTCTATGGAATGAGAGTAGTAGGGTGGTAAACGGCCTAAATGGTTCACTA
AAGTACCACGTAGAGTTTACATCAATATTCCGAACTTTCATAATTTAA
[28] thy_AF540901_ThyBa07_Pyalma_RU
ATGAAATACTTATCATCTTGATTATTTACTCTAGACCACAAGCGCATTGGTATAATTTAC
AGAATAGTGGGGGTATGAGCAGGTTTCGTAGGTTTAGGCCTAAGAATCCTAATTCGTATA
CAACTATCAGACCCATATTTTAATATTATACCCTTCGAAGTCTATAACTATGTTATAACC
AGTCATGGTATAATAATGATATTCTTCTTTCTTATGCCAGTGTTAATCGGCGGGTTCGGT
AATATACTTTTACCAGTCTTACTAAACTTAAACGATCTTAACCTACCGCGCCTAAATGCT
TTAAGGGCTTGGCTATTGATGCCATCAATGGTGCTAGTATTCGCTAGTATATGGTTCGGC
AGTGGAACAGGATGAACATTTTACCCACCACTGTCCGGGGCCAGGTTTAGTCCAAGCATT
GGTACCGACTTTTTGATGTTTTCGCTTCACCTGTCTGGTATTTCTAGTATATTCAGCTCA
TTAAACTTTATATGTACCATTATAAGAGCTTGAGGTGTGTCCGTGAATATTAAGGACACT
GCTATAGTTATATGGTCTTACTTGTTTACGTCCATCTTACTTATATTGTCCCTACCAGTG
CTAGCCGCTGGGATAACAATGCTGTTATTTGATCGGAACTTCAATTCATCATTCTTTGAC
CCAGTGGGCGGAGGGGACCCAGTCCTATTTCAACACTTATTTTGGTTCTTTGGTCACCCA
GAGGTGTACGTGCTAATACTCCCGGCATTCGGCATGATTAGTCACATCTGTATAACGTTA
AGTAAAGGAGAGCAACCATTTGGTTACTACGGTATGGTGTTCGCCATGTTCTCTATAGTC
TGTTTAGGTAGGGTAGTATGAGCCCACCATATGTTCTCTATAGGCATGGATGTAAAGACT
TCAGTCTTTTTCAGGTCTGTAACTATGATAATTGCGGTACCCACGGGTATCAAGATCTTC
ACGTGACTTTACATGCTAGCCAGAAGCTCAAAAAAGGTCAATAACCCAATCGTGTGGTGG
GTGTACGGCTTCATAATACTGTTTACTATCGGAGGAGTGACAGGGATAGTGCTATCCTCA
TCAGTTCTAGATGTGATGCTACATGATACCTGGTTCGTTGTAGCACACTTCCACTACGTA
TTCTCTTTAGGGTCCTATAGGGGGGTAGTGCTATCCACCATATGGTGGTGGCCACTACTA
ACGGGCTTAAACCTGAGTAGCATACTATTAAAGGCGCACTTCATTCTATCTATGGTAGGA
TTTAATCTATGTTTCTTCCCGATACACTACTTCGGGTTATGTGGTTTACCACGACGTGTA
TGCTTGTATGACGACTCCTTTTACTGGGTCAATATTATGAGTAGCCTAGGGAGCCTCATA
TCTGGCCTAACGGCATTCATGTTCTTCTACATTTTATGAGAAAGGTTTAAAAGACGACGC
ATAGTTTTAGGTCTATGGAATGAGAGTAGTAGGGTGGTAAACGGCCTAAATGGCTCACTA
AAGTACCACGTAGAGTTTACATCAATATTCCGAACTTTCATAATTTAA
[29] thy_AF540903_ThyBa06_Poroeno_FI
ATGAAATACTTATCATCTTGATTATTTACTCTAGACCACAAGCGCATTGGTATAATTTAC
AGAATAGTGGGAGTATGAGCAGGTTTCGTAGGTTTAGGCCTAAGAATCCTAATTCGTATA
CAACTATCAGACCCATATTTTAATATTATACCCTTCGAAGTCTATAACTATGTTATAACC
AGTCATGGTATAATAATGATATTCTTCTTTCTTATGCCAGTGTTAATCGGCGGGTTCGGT
AATATACTTTTACCTATCTTACTAAACTTAAACGATCTTAACCTACCGCGACTAAATGCT
TTAAGGGCTTGGCTATTGATGCCATCAATGGTGCTAGTATTCGCTAGTATATGGTTCGGC
AGTGGAACAGGATGAACATTTTACCCACCACTGTCCGGGGCCAGGTTTAGACCAAGTATC
GGTACCGACTTTTTGATGTTTTCGCTCCACCTGTCGGGTATTTCTAGTATATTCAGCTCA
TTAAACTTTATATGCACCATTATAAGAGCTTGAGGTGTGTCCGTGAATATTAAGGACACT
GCTATAGTTATATGGGCTTACTTGTTTACGTCCATCTTGCTTATATTGTCCCTACCAGTG
CTAGCCGCTGGGATAACAATGCTGTTATTTGACCGGAACTTCAACTCATCATTCTTTGAC
CCAGTGGGCGGAGGGGACCCAGTCCTATTTCAACACTTATTTTGGTTCTTTGGTCACCCA
GAGGTGTACGTGCTAATACTCCCGGCATTCGGTATGATTAGTCACATCTGTATAACGCTA
AGTAAAGGAGAGCAACCATTTGGTTACTACGGTATGGTGTTCGCCATGTTCTCTATAGTC
TGTTTAGGTAGGGTAGTATGAGCCCACCATATGTTCTCTATAGGTATGGATGTAAAGACT
TCAGTCTTTTTCAGGTCTGTAACTATGGTAATTGCGGTACCCACGGGTATCAAGATTTTC
ACGTGACTTTACATGCTAGCCAGAAGCTCAAAAAAGGCCAATAACCCAATCGTGTGGTGG
GTGTACGGCTTCATAATACTGTTTACTATCGGAGGAGTGACAGGGATAGTGCTATCCTCA
TCAGTTCTAGATGTGATGCTACACGATACTTGGTTCGTTGTAGCACACTTCCACTACGTA
TTCTCTTTAGGGTCCTATAGGGGGGTAGTGCTATCCACCATATGGTGGTGGCCACTACTA
ACGGGCTTAAACCTGAGTAGTATACTGTTAAAGGCGCACTTCATCCTATCTATGGTAGGA
TTCAATCTATGTTTCTTCCCAATACACTACTTCGGGTTATGCGGTTTACCGCGACGTGTA
TGCTTGTATGACGATTCCTTTTACTGAATCAATATTATGAGTAGCCTAGGGAGCCTCATA
TCTGGCCTAACGGCATTCATGTTCTTCTACATTTTATGGGAAAGGTTTAAAAGACGACGC
ATAGTTTTAGGTCTATGGAATGAGAGTAGTAGGGTGGTAAACGGTCTAAATGGTTCACTA
AAGTACCACGTAGAGTTTACATCGATATTCCGAACTTTCATAATTTAA
[30] thy_AY472084_ThyBa08_Soivio_FI
ATGAAATACTTATCATCTTGATTATTTACTCTAGACCACAAGCGCATTGGTATAATTTAC
AGAATAGTGGGAGTATGAGCAGGTTTCGTAGGTTTAGGCCTAAGAATCCTAATTCGTATA
CAACTATCAGACCCATATTTTAATATTATACCCTTCGAAGTCTATAACTATGTTATAACC
AGYCATGGTATAATAATGATATTCTTCTTTCTTATGCCAGTGTTAATCGGCGGGTTCGGT
AATATACTTTTACCAATCTTACTAAACTTAAACGATCTTAACCTACCGCGACTAAATGCT
TTAAGGGCTTGGCTATTAATGCCATCAATGGTGCTAGTATTCGCTAGTATATGGTTCGGC
AGTGGAACAGGATGAACATTTTACCCACCACTGTCCGGGGCCAGGTTTAGACCAAGTATC
GGTACCGACTTTTTGATGTTTTCGCTTCACCTGTCGGGTATTTCTAGTATATTCAGCTCA
TTAAACTTTATATGTACCATTATAAGAGCTTGAGGTGTGTCCGTGAATATTAAGGACACT
GCTATAGTTATATGGGCTTACTTGTTTACGTCCATCTTACTTATATTGTCCCTACCAGTG
CTAGCCGCTGGGATAACAATGCTGTTATTTGACCGGAACTTCAACTCATCATTCTTTGAC
CCAGTSGGCGGAGGGGACCCAGTCCTATTTCAACACTTATTTTGGTTCTTTGGTCACCCA
GAGGTGTACGTGCTAATACTCCCGGCATTCGGTATGATTAGTCATATCTGTATAACGCTA
AGTAAAGGAGAGCAACCATTTGGTTACTACGGTATGGTGTTCGCCATGTTCTCTATAGTC
TGTTTAGGTAGGGTAGTATGAGCCCACCATATGTTCTCTATAGGTATGGATGTAAAGACT
TCAGTCTTTTTCAGGTCTGTAACTATGGTAATTGCGGTACCCACGGGTATCAAGATCTTC
ACGTGACTTTACATGCTAGCCAGAAGCTCAAAAAAGGCCAATAACCCAATCGTGTGGTGG
GTGTACGGCTTCATAATACTGTTTACTATCGGAGGAGTGACAGGGATAGTGCTATCCTCA
TCAGTTCTAGATGTGATGCTACACGATACTTGGTTCGTTGTAGCACACTTCCACTACGTA
TTCTCTTTGGGGTCCTATAGGGGGGTAGTGCTATCCACCATATGGTGATGGCCACTACTA
ACGGGCTTAAACCTGAGTAGTATACTGTTAAAGGCACACTTCATCCTATCTATGGTAGGA
TTCAATCTATGTTTCTTCCCAATACACTACTTCGGGTTATGTGGTTTACCGCGACGTGTA
TGCTTGTATGACGATTCCTTTTACTGAATCAATATTATGAGTAGCCTAGGGAGCCTCATA
TCTGGCCTAACGGCATTCATGTTCTTCTACATTTTATGGGAAAGGTTTAAAAGACGACGC
ATAGTTTTAGGTCTATGGAATGAGAGTAGTAGGGTGGTAAACGGTCTAAATGGTTCACTA
AAGTACCACGTAGAGTTTACATCGATATTCCGAACTTTCATAATTTAA
[31] thy_AY472085_ThyWs05_Penninki_FI
ATGAAATACTTATCATCTTGATTATTTACCCTAGACCACAAGCGCATTGGTATAATTTAC
AGAATAGTGGGAGTATGAGCAGGTTTCGTAGGTTTAGGCCTAAGAATCCTAATTCGTATA
CAACTATCAGACCCATATTTTAATATTATACCCTTCGAAGTCTATAACTATGTTATAACC
AGTCATGGTATAATAATGATATTCTTCTTTCTTATGCCAGTGTTAATCGGCGGGTTCGGT
AATATACTTTTACCAATCTTACTAAACTTAAACGATCTTAACCTACCGCGCCTAAATGCT
TTAAGGGCTTGGCTATTGATGCCATCAATGGTGCTAGTATTCGCTAGTATGTGGTTCGGC
AGTGGAACAGGATGAACATTTTACCCACCACTGTCCGGGGCCAGGTTTAGTCCAAGCATT
GGTACCGACTTTTTGATGTTTTCGCTTCACCTGTCTGGTATTTCTAGTATATTCAGCTCA
TTAAACTTCATATGCACCATTATAAGAGCTTGAGGTGTGTCCGTGAATATTAAGGACACT
GCTATAGTTATATGGGCTTACTTGTTTACGTCCATCTTACTTATATTGTCCCTACCAGTG
CTAGCCGCTGGGATAACAATGCTGTTATTTGACCGAAACTTCAACTCATCCTTCTTTGAC
CCAGTGGGCGGAGGGGACCCAGTCCTATTTCAACACTTATTTTGGTTCTTTGGTCACCCA
GAGGTTTACGTGCTAATACTCCCGGCATTCGGTATGATTAGTCACATCTGTATAACGTTA
AGTAAAGGAGAGCAACCATTTGGTTACTACGGTATGGTGTTCGCCATGTTCTCTATAGTC
TGTTTAGGTAGGGTAGTATGGGCCCACCACATGTTCTCTATAGGTATGGATGTAAAGACT
TCAGTCTTTTTCAGGTCTGTAACTATGATAATTGCGGTACCCACGGGCATCAAGATCTTC
ACGTGACTTTACATGCTAACCAGAAGCTCAAAAAAGGCCAATAACCCAATCGTGTGGTGG
GTGTACGGCTTCATAATACTGTTTACTATCGGAGGAGTGACAGGGATAGTGCTATCCTCA
TCAGTTCTAGATGTGATGCTACACGATACCTGGTTCGTTGTAGCACACTTCCACTATGTA
TTCTCTTTAGGGTCCTATAGTGGGGTAGTGCTATCCACCATATGGTGGTGGCCACTACTA
ACGGGCTTAAACCTGAGTAGCATACTATTAAAGGCGCACTTCATTCTATCTATGGTAGGA
TTCAATCTATGTTTCTTCCCAATACACTACTTCGGGTTGTGTGGTTTACCACGACGTGTA
TGCTTGTATGATGACTCCTTTTACTGAATCAATATTATGAGTAGCCTAGGGAGCCTCATA
TCTGGCCTAACGGCATTCATGTTCTTCTACATTTTATGAGAAAGGTTTAAAAGACGACGC
ATAGTTTTAGGCCTATGGAGTGAGAGTAGCAGGGTGGTAAACGGCCTAAATGGTTCACTA
AAGTACCACGTAGAGTTTACATCAATATTCCGAACTTTCATAATTTAA
[32] thy_DQ180333_ThyBa09_Nagereatnu_SE
ATGAAATACTTATCATCTTGATTATTTACTCTAGACCACAAGCGCATTGGTATAATTTAC
AGAATAGTGGGAGTATGAGCAGGTTTCGTAGGTTTAGGCCTAAGAATCCTAATTCGTATA
CAACTATCAGACCCATATTTTAATATTATACCCTTCGAAGTCTATAACTATGTTATAACC
AGTCATGGTATAATAATGATATTCTTCTTTCTTATGCCAGTGTTAATCGGCGGGTTCGGT
AATATACTTTTACCTATCTTACTAAACTTAAACGATCTTAACCTACCGCGACTAAATGCT
TTAAGGGCTTGGCTATTGATGCCATCAATGGTGCTAGTATTCGCTAGTATATGGTTCGGC
AGTGGAACAGGATGAACATTTTACCCACCACTGTCCGGGGCCAGGTTTAGACCAAGTATC
GGTACCGACTTTTTGATGTTTTCGCTTCACCTGTCGGGTATTTCTAGTATATTCAGCTCA
TTAAACTTTATATGCACCATTATAAGAGCTTGAGGTGTGTCCGTGAATATTAAGGACACT
GCTATAGTTATATGGGCTTACTTGTTTACGTCCATCTTACTTATATTGTCCCTACCAGTG
CTAGCCGCTGGGATAACAATGCTGTTATTTGACCGGAACTTCAACTCATCATTCTTTGAC
CCAGTGGGCGGAGGGGACCCAGTCCTATTTCAACACTTATTTTGGTTCTTTGGTCACCCA
GAGGTGTACGTGCTAATACTCCCGGCATTCGGTATGATTAGTCACATCTGTATAACGCTA
AGTAAAGGAGAGCAACCATTTGGTTACTACGGTATGGTGTTCGCCATGTTCTCTATAGTC
TGTTTAGGTAGGGTAGTATGAGCCCACCATATGTTCTCCATAGGTATGGATGTAAAGACT
TCAGTCTTTTTCAGGTCTGTAACTATGGTAATTGCGGTACCCACGGGTATCAAGATCTTC
ACGTGACTTTACATGCTAGCCAGAAGCTCAAAAAAGGCCAATAACCCAATCGTGTGGTGG
GTGTACGGCTTTATAATACTGTTTACTATCGGAGGAGTGACAGGGATAGTGCTATCCTCA
TCAGTTCTAGATGTGATGCTACACGATACTTGGTTCGTTGTAGCACACTTCCACTACGTA
TTCTCTTTAGGGTCCTATAGGGGGGTAGTGCTATCCACCATATGGTGGTGGCCACTACTA
ACGGGCTTAAACCTGAGTAGTATACTGTTAAAGGCGCACTTCATTCTATCTATGGTAGGA
TTCAATCTATGTTTCTTCCCAATACACTACTTCGGGTTATGTGGTTTACCGCGACGTGTA
TGCTTGTATGACGATTCCTTTTACTGAATCAATATTATGAGTAGCCTAGGGAGCCTCATA
TCTGGCCTAACGGCATTCATGTTCTTCTACATTTTATGGGAAAGGTTTAAAAGACGACGC
ATAGTTTTAGGTCTATGGAATGAGAGTAGTAGGGTGGTAAACGGTCTAAATGGTTCACTA
AAGTACCACGTAGAGTTTACATCGATATTCCGAACTTTCATAATTTAA
[33] thy_EF495063_ThyBa10_Radunia_PL
ATGAAATACTTATCATCTTGATTATTTACCTTAGACCACAAGCGCATTGGTATAATCTAC
AGAATAGTGGGGGTATGAGCAGGTTTCGTAGGTTTAGGCCTAAGAATCCTAATTCGTATA
CAACTATCAGACCCATATTTTAATATTATGCCCTTCGAAGTCTATAACTATGTTATAACC
AGTCATGGTATAATAATGATATTCTTCTTTCTTATGCCAGTGTTAATCGGCGGGTTCGGT
AATATACTTTTACCAATCTTACTAAGCTTAAACGATCTTAACCTACCGCGCCTAAATGCT
TTAAGGGCTTGGCTATTGATGCCATCAATGGTGCTAGTATTCGCTAGTATGTGGTTCGGC
AGTGGAACAGGATGAACATTTTACCCACCACTGTCCGGGGCCAGGTTTAGTCCAAGCATT
GGTACCGACTTTTTGATGTTTTCGCTTCACCTGTCTGGTATCTCTAGTATATTGAGCTCA
TTAAACTTTATATGCACCATTATAAGAGCTTGAGGTGTGTCCGTGAATATTAAGGACACT
GCTATAGTTATATGGGCTTACTTGTTTACGTCCATCTTGCTTATATTGTCCCTACCAGTG
CTAGCCGCTGGGATAACAATGCTGTTATTTGACCGGAACTTCAACTCATCATTCTTTGAC
CCAGTGGGCGGAGGGGACCCAGTCCTATTTCAACACTTATTTTGGTTCTTTGGTCACCCA
GAGGTGTACGTGCTAATACTCCCGGCATTCGGTATGATTAGTCACATCTGTATAACGCTA
AGTAACGGAGAGCAACCATTTGGTTACTACGGCATGGTGTTCGCCATGTTCTCTATAGTC
TGTTTAGGTAGGGTAGTATGGGCCCACCATATGTTCTCTATAGGTATGGATGTAAAGACT
TCAGTCTTTTTCAGGTCTGTAACTATGATAATTGCGGTACCCACGGGTATCAAGATCTTT
ACGTGACTTTACATGCTAACCAGAAGCTCAAAAAAGGCCAATAACCCAATCGTGTGGTGG
GTGTACGGCTTCATAATACTGTTTACTATCGGAGGGGTGACAGGGATAGTGCTATCCTCA
TCAGTTCTAGATGTGATGCTACACGATACCTGGTTCGTTGTAGCACACTTCCACTACGTA
TTCTCTTTAGGGTCCTATAGGGGGGTAGTGCTATCCACCATATGGTGGTGGCCACTCCTA
ACGGGCTTAAACCTTAGTAGCATACTATTAAAGGCGCACTTCATTCTATCCATGGTAGGA
TTCAATCTATGTTTCTTCCCAATACACTACTTCGGGTTATGTGGTTTACCACGACGTGTA
TGCTTGTATGACGACTCCTTTTACTGAATCAATATTATGAGAAGCCTAGGGAGACTCATA
TCTGGCCTAACGGCATTCATGTTCTTCTACATTTTATGGGAAAGGTTTAAAAGACGACGC
ATAGTTTTAGGACTATGGAGTGAGAGTAGTAGGGTGGTAAACGGGCTAAATGGTTCACTA
AAGTACCACGTAGAGTTTACATCAATATTCCGAACTTTCATAATCTAA
[34] thy_EF527269_Hnilec_SK
ATGAAATACTTATCATCTTGATTATTTACTCTAGATCACAAGCGCATTGGTATAATTTAC
AGAATAGTGGGAGTATGAGCAGGTTTTGTAGGTTTAGGCCTAAGAATCCTAATTCGTATA
CAACTATCAGACCCCTATTTTAATATTATACCCTTCGAAGTCTATAACTATGTTATAACC
AGTCATGGTATAATAATGATATTCTTCTTTCTTATGCCAGTGTTAATCGGCGGGTTCGGT
AATATACTTTTACCAATCTTACTAAACTTAAACGACCTTAACCTACCGCGCCTAAATGCT
TTAAGGGCTTGGCTATTGATGCCATCAATGGTGCTAGTATTCGCTAGTATATGGTTCGGC
AGTGGAACAGGATGAACATTTTACCCCCCACTGTCCGGGGCCAGGTTTAGTCCAAGTATT
GGTACCGACTTTTTGATGTTTTCGCTTCACCTGTCTGGTATTTCTAGTATATTCAGCTCA
TTAAACTTCATATGCACCATTATAAGGGCTTGAGGTGTGTCCGTGAATATTAAGGACACT
GCTATAGTTATATGGGCTTACTTGTTTACGTCCATCTTACTTATATTGTCCCTACCAGTG
CTAGCTGCTGGGATAACAATGCTGTTATTTGACCGGAACTTCAACTCATCATTCTTTGAC
CCAGTGGGTGGAGGGGACCCAGTCCTATTTCAACACCTATTTTGGTTCTTTGGTCACCCA
GAGGTGTACGTGCTAATACTCCCGGCATTCGGTATGATTAGCCACATCTGTATAACGCTA
AGTAAAGGAGAGCAACCATTTGGTTACTACGGTATGGTGTTCGCCATGTTCTCTATAGTC
TGCTTAGGTAGGGTAGTATGAGCCCATCATATGTTCTCTATAGGTATGGATGTAAAGACT
TCAGTCTTTTTCAGATCTGTAACTATGATAATTGCGGTACCCACGGGTATCAAGATCTTC
ACGTGACTTTACATGCTAACCAGAAGCTCAAAAAAGGCCAATAACCCAATCGTGTGGTGG
GTGTACGGCTTCATAATACTGTTCACTATCGGAGGAGTGACAGGGATAGTGCTATCCTCA
TCAGTTCTAGATGTGATGCTACACGATACCTGGTTCGTTGTAGCACACTTCCACTACGTA
TTCTCTTTAGGGTCCTATAGGGGGGTAGTACTATCCACCATATGGTGGTGGCCACTCCTA
ACGGGCTTAAACCTGAGTAGAATACTATTAAAGGCGCACTTCATACTATCTATGGTGGGG
TTCAATCTATGTTTCTTCCCAATACACTACTTCGGGTTATGTGGTTTACCACGACGTGTA
TGTTTGTATGACGACTCCTTTTACTGAATCAACATTGTGAGTAGCCTAGGGAGCCTCATA
TCTGGCCTAACGGCATTCATGTTCTTCTACATTTTATGAGAAAGGTTTAAAAGACGACGC
ATAGTTTTAGGACTATGGAATGAGAGTAGTAGGGTGGTAAACGGCCTAAATGGTTCACTA
AAGTATCACGTAGAGTTTACATCAATATTCCGAACTTTCATAATTTAA
[35] thy_EF612464_ThyBa11_Ounasjoki_FI
ATGAAATACTTATCATCTTGATTATTTACTCTAGACCACAAGCGCATTGGTATAATTTAC
AGAATAGTGGGAGTATGAGCAGGTTTCGTAGGTTTAGGCCTAAGAATCCTAATTCGTATA
CAACTATCAGACCCATATTTTAATATTATACCCTTCGAAGTCTATAACTATGTTATAACC
AGTCATGGTATAATAATGATATTCTTCTTTCTTATGCCAGTGTTAATCGGCGGGTTCGGT
AATATACTTTTACCWATCTTACTAAACTTAAACGATCTTAACCTACCGCGMCTAAATGCT
TTAAGGGCTTGGCTATTGATGCCATCAATGGTGCTAGTATTCGCTAGTATATGGTTCGGC
AGTGGAACAGGATGAACATTTTACCCACCMCTGTCCGGGGCCAGGTTTAGWCCAAGYATY
GGTACCGACTTTTTGATGTTWTCGCTYCACCTGTCKGGTATTTCTAGTATATTCAGCTCA
TTAAACTTTATATGCACCATTATAAGAGCTTGAGGTGTGTCCGTGAATATTAAGGACACT
GCTATAGTTATATGGGCTTACTTGTTTACGTCCATCTTACTTATATTGTCCCTACCAGTG
CTAGCCGCTGGGATAACAATGCTGTTATTTGACCGGAACTTCAACTCATCATTCTTTGAC
CCAGTGGGCGGAGGGGACCCAGTCCTATTTCAACACTTATTTTGGTTCTTTGGTCACCCA
GAGGTGTACGTGCTAATACTCCCGGCATTCGGTATGATTAGTCACATCTGTATAACGYTA
AGTAAAGGAGAGCAACCATTTGGTTACTACGGTATGGTGTTCGCCATGTTCTCTATAGTC
TGTTTAGGTAGGGTAGTATGAGCCCACCATATGTTCTCTATAGGTATGGATGTAAAGACT
TCAGTCTTTTTCAGGTCTGTAACTATGGTAATTGCGGTACCCACGGGTATCAAGATTTTC
ACGTGACTTTACATGCTAGCCAGAAGCTCAAAAAAGGCCAATAACCCAATCGTGTGGTGG
GTGTACGGCTTCATAATACTGTTTACTATCGGAGGAGTGACAGGGATAGTGCTATCCTCA
TCAGTTCTAGATGTGATGCTACACGATACTTGGTTCGTTGTAGCACACTTCCACTACGTA
TTCTCTTTAGGGTCCTATAGGGGGGTAGTGCTATCCACCATATGGTGGTGGCCACTACTA
ACGGGCTTAAACCTGAGTAGTATACTGTTAAAGGCGCACTTCATTCTATCTATGGTAGGA
TTCAATCTATGTTTCTTCCCAATACACTACTTCGGGTTATGCGGTTTACCGCGACGTGTA
TGCTTGTATGACGATTCCTTTTACTGAATCAATATTATGAGTAGCCTAGGGAGCCTCATA
TCTGGCCTAACGGCATTCATGTTCTTCTACATTTTATGGGAAAGGTTTAAAAGACGACGC
ATAGTTTTAGGTCTATGGAATGAGAGTAGTAGGGTGGTAAACGGTCTAAATGGTTCACTA
AAGTACCACGTAGAGTTTACATCGATATTCCGAACTTTCATAATTTAA
[36] sal_EF524576_Przymorze_Farm_1_PL
ATGCAATACTTATCATCTTGATTATTTACTCTAGATCACAAGCGTATTGGTATAATATAC
AGTATCGTTGGTGTGTGAGCAGGTTTCGTAGGATTAGGGCTAAGTATACTTATTCGTATA
CAGTTATCAGACCCGTACTTCAACATAATACCATTTGAAGTTTATAAATATGTTATTACC
AGACATGGTATTATAATGATATTCTTCTTCTTAATGCCAGTTTTAATCGGGGGTTTCGGT
AATATATTATTACCCATACTATTAAATTTAAATGACCTTAATTTACCCCGTTTAAAAGCT
TTAAGAGCTTGACTATTAATGCCATCTATGGTTCTAGTATTTGCCAGAATATGGTTTGGT
AGAGGTACAGGATGAACTTTTTACCCGCCCTTATCTGGGGCAAGGTTCAGCCCGAGAGTT
GGGACTGACTTCTTAATGTTTTCCTTACACCTATCTGGAATATCTAGTATATTCAGATCG
TTAAACTTTATATGCACTATAATCAGGGCTTGAGGTGTATCCGTCAATGTAAAGGATACA
GCAATAGTGATATGAGCTTATTTATTTACTTCCATATTATTAATACTGTCCCTACCAGTT
CTAGCAGCTGGTATAACTATGTTATTATTTGATCGTAAATTCAACTCATCTTTTTTTGAT
CCAGTCGGTGGAGGAGACCCAGTCCTATTCCAACACCTATTTTGGTTCTTTGGACACCCT
GAGGTGTACGTATTAATATTGCCTGCATTCGGTATGATTAGTCATATATGTATAACGTTG
AGTAATGGGGAACAACCTTTCGGTTATTACGGGATGGTGTTTGCAATGTTTTCAATAGTG
TGCCTGGGTAGAGTAGTGTGGGCCCACCACATGTTCTCAATAGGTATGGATGTAAAGACT
TCGGTCTTTTTCAGGTCGGTAACTATGATAATTGCTGTGCCAACTGGTATAAAGATATTC
ACATGGCTTTACATGCTTTCTAGCAGGTCAAATAAGTTTAATAATCCAATAGTATGATGG
GTTTACGGGTTCATCATACTTTTTACTATTGGAGGTGTTACAGGGATAGTCCTATCCTCC
TCTGTATTAGATGTAATGTTGCATGATACCTGGTTTGTAGTAGCACACTTCCACTACGTT
TTCTCATTAGGGTCGTATAGGGGTGTGGTGCTATCTACTATATGGTGGTGACCCCTGCTC
ACAGGATTAAACCTCAGAAGCATACTCCTAAAGGCACATTTTATACTGTCCATGGTCGGA
TTCAACTTATGCTTCTTCCCAATACACTACTTTGGTCTATGTGGTTTACCACGACGAGTA
TGCTTATATGATGACTCATTCTACTGAATAAATATAACGAGTAGCCTAGGTAGTCTCATA
TCTGGTCTAACAGCTTTTATGTTCTTCTACATACTGTGGGAGAGGTTCAAAAGACGACGT
ATAGTACTAGGGTTATGAAATGAGAGTAGCAGTGTAGTAAACGGCCTAAAAGGGTCATTA
AAGTACCATGTAGAGTTCACATCAATATTCCGAACTTTCATAATTTAA
[37] sal_EF524578_farm_2_Przymorze_PL
ATGCAATACTTATCATCTTGATTATTTACTCTAGATCACAAGCGTATTGGTATAATATAC
AGTATCGTTGGTGTGTGAGCAGGTTTCGTAGGATTAGGGCTAAGTATACTTATTCGTATA
CAGTTATCAGACCCGTACTTCAACATAATACCATTTGAAGTTTATAAATATGTTATTACC
AGACATGGTATTATAATGATATTCTTCTTCTTAATGCCAGTTTTAATCGGGGGTTTCGGT
AATATATTATTACCCATACTATTAAATTTAAATGACCTTAATTTACCCCGTTTAAAAGCT
TTAAGAGCTTGACTATTAATGCCATCTATGGTTCTAGTATTTGCCAGAATATGGTTTGGT
AGAGGTACAGGATGAACTTTTTACCCGCCCTTATCTGGGGCAAGGTTCAGCCCGAGAGTT
GGGACTGACTTCTTAATGTTTTCCTTACACCTATCTGGAATATCTAGTATATTCAGATCG
TTAAACTTTATATGCACTATAATCAGGGCTTGAGGTGTATCCGTCAATGTAAAGGATACA
GCAATAGTGATATGAGCTTATTTATTTACTTCCATATTATTAATACTGTCCCTACCAGTT
CTAGCAGCTGGTATAACTATGTTATTATTTGATCGTAAATTCAACTCATCTTTTTTTGAT
CCAGTCGGTGGAGGAGACCCAGTCCTATTCCAACACCTATTTTGGTTCTTTGGACACCCT
GAGGTGTACGTATTAATATTGCCTGCATTCGGTATGATTAGTCATATATGTATAACGTTG
AGTAATGGGGAACAACCTTTCGGTTATTACGGGATGGTGTTTGCAATGTTTTCAATAGTG
TGCCTGGGTAGAGTAGTGTGGGCCCACCACATGTTCTCAATAGGTATGGATGTAAAGACT
TCGGTCTTTTTCAGGTCGGTAACTATGATAATTGCTGTGCCAACTGGTATAAAGATATTC
ACATGGCTTTACATGCTTTCTAGCAGGTCAAATAAGTTTAATAATCCAATAGTATGATGG
GTTTACGGGTTCATCATACTTTTTACTATTGGAGGTGTTACAGGGATAGTCCTATCCTCC
TCTGTATTAGATGTAATGTTRCATGATACCTGGTTTGTAGTAGCACACTTCCACTACGTT
TTCTCATTAGGGTCGTATAGGGGTGTGGTGCTATCTACTATATGGTGGTGACCCCTGCTC
ACAGGATTAAACCTCAGAAGCATACTCCTAAAGGCACATTTTATACTGTCCATGGTCGGA
TTCAACTTATGCTTCTTCCCAATACACTACTTTGGTCTATGTGGTTTACCACGACGAGTA
TGCTTATATGATGACTCATTCTACTGAATAAATATAACGAGTAGCCTAGGTAGTCTCATA
TCTGGTCTAACAGCTTTTATGTTCTTCTACATACTGTGGGAGAGGTTCAAAAGACGACGT
ATAGTACTAGGGTTATGAAATGAGAGTAGCAGTGTAGTAAACGGCCTAAAAGGGTCATTA
AAGTACCATGTAGAGTTCACATCAATATTCCGAACTTTCATAATTTAA
[38] sal_EF524577_Farm_3_Vardar_MK
ATGCAATACTTATCATCTTGATTATTTACTCTAGATCACAAGCGTATTGGTATAATATAC
AGTATCGTTGGCGTGTGAGCAGGTTTCGTAGGATTAGGGCTAAGTATACTTATTCGTATA
CAGTTATCAGACCCGTACTTCAACATAATACCATTCGAAGTTTATAAATACGTTATTACC
AGACATGGTATTATAATGATATTCTTCTTCTTAATGCCAGTTTTAATCGGGGGTTTCGGT
AATATATTATTACCCATACTATTAAATTTAAATGACCTTAATTTACCCCGTTTAAAAGCT
TTAAGAGCTTGACTATTAATGCCATCCATGGTCCTAGTATTTGCCAGAATATGGTTTGGT
AGAGGTACAGGATGAACTTTTTACCCGCCCCTATCTGGGGCAAGGTTCAGCCCGAGAGTT
GGGACTGACTTCTTAATGTTTTCCTTACACCTATCTGGAATATCTAGTATATTCAGATCG
TTAAACTTTATATGCACTATAATCAGGGCTTGAGGTGTATCCGTCAATGTAAAGGATACA
GCAATAGTGATATGAGCTTATTTATTTACTTCCATATTATTAATACTGTCCCTACCAGTT
CTAGCAGCTGGTATAACTATGTTATTATTTGATCGTAAATTCAACTCATCCTTTTTTGAT
CCAGTCGGTGGAGGAGACCCAGTGCTATTCCAACACCTATTTTGGTTCTTTGGACACCCT
GAGGTGTACGTATTAATATTGCCTGCATTCGGTATGATTAGTCATATATGTATAACGTTG
AGTAATGGGGAACAACCTTTCGGTTATTACGGGATGGTGTTTGCAATGTTTTCAATAGTG
TGCCTGGGTAGAGTAGTGTGGGCCCACCACATGTTCTCAATAGGTATGGATGTAAAGACT
TCGGTCTTTTTCAGGTCGGTAACTATGATAATCGCCGTGCCAACGGGTATAAAGATATTC
ACATGACTTTACATGCTTTCTAGCAGGTCAAATAAGTTTAATAATCCAATAGTATGATGG
GTTTACGGGTTCATCATACTTTTTACTATTGGAGGTGTTACAGGGATAGTCCTATCCTCC
TCTGTGTTAGATGTAATGTTACATGATACCTGGTTTGTAGTAGCACACTTCCACTACGTT
TTCTCATTAGGGTCGTATAGGGGTGTGGTGCTATCTACTATATGGTGGTGACCCCTGCTC
ACAGGATTAAACCTCAGAAGCATACTACTAAAGGCACATTTTATACTGTCCATGGTCGGA
TTCAACTTATGTTTCTTCCCAATACACTACTTTGGCCTATGTGGTTTACCACGACGAGTA
TGCTTATATGATGACTCATTCTACTGAATAAATATAACGAGTAGCCTAGGTAGTCTCATA
TCTGGTCTAACAGCTTTTATGTTCTTCTACATACTGTGGGAGAGGTTCAAAAGACGACGT
ATAGTACTAGGATTATGAAATGAGAGTAGCAGTGTAGTAAACGGCCTAAAAGGGTCATTA
AAGTATCATGTAGAGTTCACATCAATATTCCGAACTTTCATAATTTAA
;
END;


BEGIN PAUP;
Lset  Base=(0.2646 0.1998 0.2072)  Nst=6  Rmat=(2.2599 6.5886 0.9083 0.8340 12.3436)  Rates=gamma  Shape=0.6865  Pinvar=0.5165;
END;
