# Supplementary material for: Revision of Gyrodactylus salaris phylogeny inspired by new evidence for Eemian crossing between lineages living on grayling in Baltic and White sea basins
Source: PeerJ. 2018 Jul 6;6:e5167. doi: 10.7717/peerj.5167 (PMC6077759; doi:10.7717/peerj.5167)
Supplement: Supplemental Information 3 — The file contains all of the obtained sequences in three FASTA files. Every FASTA file is named as the marker it includes. [file peerj-06-5167-s004.zip]

Archive with 3 entries (3 files):
- sequences_obtained_ADNAM1.fas
- sequences_obtained_COI.fas
- sequences_obtained_ITS.fas
