# Supplementary material for: Revision of Gyrodactylus salaris phylogeny inspired by new evidence for Eemian crossing between lineages living on grayling in Baltic and White sea basins
Source: PeerJ. 2018 Jul 6;6:e5167. doi: 10.7717/peerj.5167 (PMC6077759; doi:10.7717/peerj.5167)
Supplement: Supplemental Information 3 — The file contains all of the obtained sequences in three FASTA files. Every FASTA file is named as the marker it includes. [file peerj-06-5167-s004.zip › sequences_obtained_ADNAM1.fas]

>MG273449
TGACACTAAGAAAAAGCTGATTACGGTGTCTTTGGGCCCTTCCTATAACTCAAAAGATAAGCGTTTTTGACAGGCCTCGAAAAAAATTATGAAAATGATAGGACAAGTAAAATTTTGCACAAAATAATATCTACGAAAGCAAAGTACATGGAAAATTATCACACTTTGTAGCTTTTCCGATTCATTCACCGAGGACAATATGGACACATTTTTCGGTCTCGTTCAGTCTTAAAAAATTTCTTGGATTGTTCTGCTATAGAAGTACTAATCATCCTTGATTCTGGTCTTCATCAAGCAAAGGGGAAATTATTTTTTTAATTTTCTCAGGGAACGTTTTCCGTTATCTTCAATAAAATTTGAATACTTCATAGCAAATATCACTTATTAATCATACGCTGCTATGTCAATAATGTTCTAGAAAATCGCTAATGGCCATTTCCTGGTTGATCTCATGCCGCTGTAGTTTTTTACCAACTGATCTAAAGTACCAACT
>MG273450
TGACACTAAGAAAAAGCTGATTACGGTGTCTTTGGGCCCTTCCTATAACTCAAAAGATAAGCGTTTTTGACAGGCCTCGAAAAAAATTATGAAAATGATAGGACAAGTAAAATTTTGCACAAAACATGGAAAATTATCACACTTTGTAGCTTTTCCGATTCATTCACCGAGGACAATATGGACACAATTTTCGGTCTCGTTCAGTCTTAAAAAATTTCTTGGATTGTTCTGCTATAGAAGTACTAATCATCCTTGATTCTGGTCTTCATCAAGCAAAGGGGAAATTATTTTTTTAATTTTCTCAGGGAACGTTTTCCGTTATCTTCAATAAAATTTGAATACTTCATAGCAAATATCACTTATTAATCATACGCTGCTATGTCAATAATGTTCTAGAAAATCGCTAATGGCCATTTCCTGGTTGATCTCATGCCGCTGTAGTTTTTTACCAACTGATCTAAAGTACCAACT
>MG273451
TGACACTAAGAAAAAGCTGATTACGGTGTCTTTGGGCCCTTCCTATAACTCAAAAGATAAGCGTTTTTGACAGGCCTCGAAAAAAATTATGAAAATGATAGGACAAGTAAAATTTTGCACAAAATAATATCTACGAAAGCAAAGTACATGGAAAATTATCACACTTTGTAGCTTTTCCGATTCATTCACCGAGGACAATATGGACACATTTTTCGGTCTCGTTCAGTCTTAAAAAATTTCTTGGATTGTTCTGCTATAGAAGTACTAATCATCCTTGATTCTGGTCTTCATCAAGCAAAGGGGAAATTATTTTTTTAATTTTCTCAGGGAACGTTTTCCGTTATCTTCAATAAAATTTGAATACTTCATAGCAAATATCACTTATTAATCATACGCTGCTATGTCAATAATGTTCTAGAAAATCGCTAATGGCCATTTCCTGGTTGATCTCATGCCGCTGTAGTTTTTTACCAACTGATCTAAAGTACCAACT
>MG273452
TGACACTAAGAAAAAGCTGATTACGGTGTCTTTGGGCCCTTCCTATAACTCAAAAGATAAGCGTTTTTGACAGGCCTCGAAAAAAATTATGAAAATGATAGGACAAGTAAAATTTTGCACAAAATAATATCTACGAAAGCAAAGTACATGGAAAATTATCACACTTTGTAGCTTTTCCGATTCATTCACCGAGGACAATATGGACACATTTTTMGGTCTCGTTCAGTCTTAAAAAATTTCTTGSRTTGTTCTGCTATAGAAGTACTAATCATCCTTGATTCTGGTCTTCATCAAGCAAAGGRGAAATTATTTTTTWAATTTTCTCAGGGAACGTTTTCCGTTATCTTCAATAAAATTTGAATACTTCATAGCAAATATCACTTATTAATCATACGCTGCTATGTCAATAATGTTCTAGAAAATCGCTAATGGCCATTTCCTGGTTGATCTCATGCCGCTGTAGTTTTTTACCAACTGATCTAAAGTACCAACT
>MG273453
TGACACTAAGAAAAAGCTGATTACGGTGTCTTTGGGCCCTTCCTATAACTCAAAAGATAAGCGTTTTTGACAGGCCTCGAAAAAAATTATGAAAATGATAGGACAAGTAAAATTTTGCACAAAATAATATCTACGAAAGCAAAGTACATGGAAAATTATCACACTTTGTAGCTTTTCCGATTCATTCACCGAGGACAATATGGACACATTTTTCGGTCTCGTTCAGTCTTAAAAAATTTCTTGGATTGTTCTGCTATAGAAGTACTAATCATCCTTGATTCTGGTCTTCATCAAGCAAAGGGGAAATTATTTTTTTAATTTTCTCAGGGAACGTTTTCCGTTATCTTCAATAAAATTTGAATACTTCATAGCAAATATCACTTATTAATCATACGCTGCTATGTCAATAATGTTCTAGAAAATCGCTAATGGCCATTTCCTGGTTGATCTCATGCCGCTGTAGTTTTTTACCAACTGATCTAAAGTACCAACT
>MG273454
TGACACTAAGAAAAAGCTGATTACGGTGTCTTTGGGCCCTTCCTATAACTCAAAAGATAAGCGTTTTTGACAGGCCTCGAAAAAAATTATGAAAATGATAGGACAAGTAAAATTTTGCACAAAATAATATCTACGAAAGCAAAGTACATGGAAAATTATCACACTTTGTAGCTTTTCCGATTCATTCACCGAGGACAATATGGACACATTTTTAGGTCTCGTTCAGTCTTAAAAAATTTCTTGCGTTGTTCTGCTATAGAAGTACTAATCATCCTTGATTCTGGTCTTCATCAAGCAAAGGAGAAATTATTTTTTAAATTTTCTCAGGGAACGTTTTCCGTTATCTTCAATAAAATTTGAATACTTCATAGCAAATATCACTTATTAATCATACGCTGCTATGTCAATAATGTTCTAGAAAATCGCTAATGGCCATTTCCTGGTTGATCTCATGCCGCTGTAGTTTTTTACCAACTGATCTAAAGTACCAACT
